# Supplementary material for: Construction of the porcine genome mobile element variations and investigation of its role in population diversity and gene expression
Source: J Anim Sci Biotechnol. 2024 Dec 4;15:162. doi: 10.1186/s40104-024-01121-5 (PMC11616153; doi:10.1186/s40104-024-01121-5)
Supplement: Supplementary file 2 — Additional file 2: Table S1. The basic statistic information of 747 samples. Table S2. Mendelian genetic ratio of 12 trios families. Table S3. The divergent MEVs between European pigs and Asian pigs. Table S4. The divergent MEVs between Asian domestic pigs and Asian wild pigs. Table S5. The breed-specific MEVs. Table S6. A total of 4169 significant eMEVs-Gene pairs. Table S7. A total of 6,914 significant sMEVs-PSI pairs. Table S8. Genes with a posterior probability greater than 0.5 for eMEVs. Table S9. Posterior probability greater than 0.5 for sMEVs. [file 40104_2024_1121_MOESM2_ESM.xlsx]

## Sheet: Supplemental Table S1
Supplemental Table S1. The basic statistic information of 747 samples
Number	ID	Depth	Coverage	Breed	Breed Abbreviation	Region	Group	SubGroup	Imputed Sex	Read length	NCBI Sample	Derive	Source
1	SRR5131497	21.8636	0.97913	Duroc	DU	USA	EDP	European Commercial Pig	Female	150	SAMN06115550	PRJNA322309	2016, China Agricultural Universtiy
2	SRR4341276	21.3399	0.98298	Duroc	DU	USA	EDP	European Commercial Pig	Male	151	SAMN05791666	PRJNA343658	B. N. Keel et. al., BMC Research Notes, 2018
3	SRR4341277	24.1564	0.9831	Duroc	DU	USA	EDP	European Commercial Pig	Male	151	SAMN05791667	PRJNA343658	B. N. Keel et. al., BMC Research Notes, 2018
4	SRR17687115	36.2504	0.98326	Duroc	DU	USA	EDP	European Commercial Pig	Male	150	SAMN25146066	PRJNA530874	Ding et. al., BMC Genomics, 2019
5	SRR17687116	35.8728	0.98321	Duroc	DU	USA	EDP	European Commercial Pig	Male	150	SAMN25146065	PRJNA530874	Ding et. al., BMC Genomics, 2019
6	SRR13920541	37.8726	0.98504	Duroc	DU	USA	EDP	European Commercial Pig	Male	150	SAMN18236819	PRJNA712489	Yang et. al., Gigascience, 2021
7	SRR13920543	33.5952	0.98341	Duroc	DU	USA	EDP	European Commercial Pig	Male	150	SAMN18236817	PRJNA712489	Yang et. al., Gigascience, 2021
8	SRR13920546	32.8591	0.98286	Duroc	DU	USA	EDP	European Commercial Pig	Male	150	SAMN18236814	PRJNA712489	Yang et. al., Gigascience, 2021
9	SRR13920551	38.131	0.98322	Duroc	DU	USA	EDP	European Commercial Pig	Male	150	SAMN18236810	PRJNA712489	Yang et. al., Gigascience, 2021
10	SRR18117968	39.3263	0.98341	Duroc	DU	USA	EDP	European Commercial Pig	Male	150	SAMN25760478	PRJNA804416	NA
11	SRR18187912	42.3163	0.98341	Duroc	DU	USA	EDP	European Commercial Pig	Male	150	SAMN25760471	PRJNA804416	NA
12	SRR18216578	39.7788	0.98345	Duroc	DU	USA	EDP	European Commercial Pig	Male	150	SAMN25760473	PRJNA804416	NA
13	SRR18216579	42.7068	0.98339	Duroc	DU	USA	EDP	European Commercial Pig	Male	150	SAMN25760479	PRJNA804416	NA
14	SRR18216580	42.6703	0.98344	Duroc	DU	USA	EDP	European Commercial Pig	Male	150	SAMN25760482	PRJNA804416	NA
15	SRR18216581	43.003	0.98356	Duroc	DU	USA	EDP	European Commercial Pig	Male	150	SAMN25760481	PRJNA804416	NA
16	SRR19659515	53.5627	0.98015	Duroc	DU	USA	EDP	European Commercial Pig	Female	151	SAMN28745320	PRJNA843521	Jisung Jang et. al., Sci Rep. 2023
17	SRR19659516	30.5567	0.98308	Duroc	DU	USA	EDP	European Commercial Pig	Male	151	SAMN28745319	PRJNA843521	Jisung Jang et. al., Sci Rep. 2023
18	SRR19659517	34.9391	0.98357	Duroc	DU	USA	EDP	European Commercial Pig	Male	151	SAMN28745318	PRJNA843521	Jisung Jang et. al., Sci Rep. 2023
19	SRR19659518	48.829	0.98023	Duroc	DU	USA	EDP	European Commercial Pig	Female	151	SAMN28745317	PRJNA843521	Jisung Jang et. al., Sci Rep. 2023
20	SRR19659519	48.3259	0.98377	Duroc	DU	USA	EDP	European Commercial Pig	Male	151	SAMN28745316	PRJNA843521	Jisung Jang et. al., Sci Rep. 2023
21	SRR19443635	21.3887	0.97888	Duroc	DU	Europe	EDP	European Commercial Pig	Female	150	SAMN28745194	PRJNA842867	Ding et. al., Communications Biology, 2023
22	SRR19443683	21.0702	0.98286	Duroc	DU	Europe	EDP	European Commercial Pig	Male	150	SAMN28745176	PRJNA842867	Ding et. al., Communications Biology, 2023
23	SRR19443621	21.5591	0.97901	Duroc	DU	Europe	EDP	European Commercial Pig	Female	150	SAMN28745207	PRJNA842867	Ding et. al., Communications Biology, 2023
24	SRR19443632	21.4437	0.98254	Duroc	DU	Europe	EDP	European Commercial Pig	Male	150	SAMN28745197	PRJNA842867	Ding et. al., Communications Biology, 2023
25	SRR19443623	21.6217	0.98262	Duroc	DU	Europe	EDP	European Commercial Pig	Male	150	SAMN28745205	PRJNA842867	Ding et. al., Communications Biology, 2023
26	SRR19443639	21.7121	0.98237	Duroc	DU	Europe	EDP	European Commercial Pig	Male	150	SAMN28745190	PRJNA842867	Ding et. al., Communications Biology, 2023
27	SRR19450806	21.5232	0.97888	Duroc	DU	Europe	EDP	European Commercial Pig	Female	150	SAMN28771378	PRJNA842867	Ding et. al., Communications Biology, 2023
28	SRR19450818	21.1245	0.97874	Duroc	DU	Europe	EDP	European Commercial Pig	Female	150	SAMN28771367	PRJNA842867	Ding et. al., Communications Biology, 2023
29	SRR19443691	21.1232	0.9825	Duroc	DU	Europe	EDP	European Commercial Pig	Male	150	SAMN28745168	PRJNA842867	Ding et. al., Communications Biology, 2023
30	SRR19450886	21.5498	0.98252	Duroc	DU	Europe	EDP	European Commercial Pig	Male	150	SAMN28771356	PRJNA842867	Ding et. al., Communications Biology, 2023
31	SRR19450820	21.8398	0.98305	Duroc	DU	Europe	EDP	European Commercial Pig	Male	150	SAMN28771365	PRJNA842867	Ding et. al., Communications Biology, 2023
32	SRR19450827	21.4809	0.98248	Duroc	DU	Europe	EDP	European Commercial Pig	Male	150	SAMN28771359	PRJNA842867	Ding et. al., Communications Biology, 2023
33	SRR19450867	22.6839	0.97929	Duroc	DU	Europe	EDP	European Commercial Pig	Female	150	SAMN28771403	PRJNA842867	Ding et. al., Communications Biology, 2023
34	SRR19443699	21.71	0.97906	Duroc	DU	Europe	EDP	European Commercial Pig	Female	150	SAMN28745161	PRJNA842867	Ding et. al., Communications Biology, 2023
35	SRR19450874	22.8895	0.9788	Duroc	DU	Europe	EDP	European Commercial Pig	Female	150	SAMN28771397	PRJNA842867	Ding et. al., Communications Biology, 2023
36	SRR19450810	22.0314	0.97951	Duroc	DU	Europe	EDP	European Commercial Pig	Female	150	SAMN28771374	PRJNA842867	Ding et. al., Communications Biology, 2023
37	SRR19450796	21.939	0.97903	Duroc	DU	Europe	EDP	European Commercial Pig	Female	150	SAMN28771387	PRJNA842867	Ding et. al., Communications Biology, 2023
38	SRR19450819	22.1156	0.97923	Duroc	DU	Europe	EDP	European Commercial Pig	Female	150	SAMN28771366	PRJNA842867	Ding et. al., Communications Biology, 2023
39	SRR19450792	22.1193	0.97895	Duroc	DU	Europe	EDP	European Commercial Pig	Female	150	SAMN28771391	PRJNA842867	Ding et. al., Communications Biology, 2023
40	SRR19450821	21.5376	0.97925	Duroc	DU	Europe	EDP	European Commercial Pig	Female	150	SAMN28771364	PRJNA842867	Ding et. al., Communications Biology, 2023
41	SRR19450811	21.8229	0.97867	Duroc	DU	Europe	EDP	European Commercial Pig	Female	150	SAMN28771373	PRJNA842867	Ding et. al., Communications Biology, 2023
42	SRR19450805	22.3435	0.97888	Duroc	DU	Europe	EDP	European Commercial Pig	Female	150	SAMN28771379	PRJNA842867	Ding et. al., Communications Biology, 2023
43	SRR19450791	21.7057	0.97862	Duroc	DU	Europe	EDP	European Commercial Pig	Female	150	SAMN28771347	PRJNA842867	Ding et. al., Communications Biology, 2023
44	SRR19443694	22.1522	0.98239	Duroc	DU	Europe	EDP	European Commercial Pig	Male	150	SAMN28745166	PRJNA842867	Ding et. al., Communications Biology, 2023
45	SRR19450802	22.0118	0.98277	Duroc	DU	Europe	EDP	European Commercial Pig	Male	150	SAMN28771346	PRJNA842867	Ding et. al., Communications Biology, 2023
46	SRR19443640	22.1193	0.98276	Duroc	DU	Europe	EDP	European Commercial Pig	Male	150	SAMN28745189	PRJNA842867	Ding et. al., Communications Biology, 2023
47	SRR19443727	22.5825	0.98259	Duroc	DU	Europe	EDP	European Commercial Pig	Male	150	SAMN28745038	PRJNA842867	Ding et. al., Communications Biology, 2023
48	SRR19450875	22.218	0.97908	Duroc	DU	Europe	EDP	European Commercial Pig	Female	150	SAMN28771396	PRJNA842867	Ding et. al., Communications Biology, 2023
49	SRR19443682	23.2532	0.98281	Duroc	DU	Europe	EDP	European Commercial Pig	Male	150	SAMN28745177	PRJNA842867	Ding et. al., Communications Biology, 2023
50	SRR19450813	22.116	0.97873	Duroc	DU	Europe	EDP	European Commercial Pig	Female	150	SAMN28771345	PRJNA842867	Ding et. al., Communications Biology, 2023
51	SRR19450798	22.7677	0.9828	Duroc	DU	Europe	EDP	European Commercial Pig	Male	150	SAMN28771385	PRJNA842867	Ding et. al., Communications Biology, 2023
52	SRR19450790	23.3556	0.98231	Duroc	DU	Europe	EDP	European Commercial Pig	Male	150	SAMN28771392	PRJNA842867	Ding et. al., Communications Biology, 2023
53	SRR19443637	22.6339	0.97884	Duroc	DU	Europe	EDP	European Commercial Pig	Female	150	SAMN28745192	PRJNA842867	Ding et. al., Communications Biology, 2023
54	SRR19450814	22.6968	0.97853	Duroc	DU	Europe	EDP	European Commercial Pig	Female	150	SAMN28771371	PRJNA842867	Ding et. al., Communications Biology, 2023
55	SRR19450870	23.9064	0.97889	Duroc	DU	Europe	EDP	European Commercial Pig	Female	150	SAMN28771401	PRJNA842867	Ding et. al., Communications Biology, 2023
56	SRR19450795	23.8629	0.97932	Duroc	DU	Europe	EDP	European Commercial Pig	Female	150	SAMN28771388	PRJNA842867	Ding et. al., Communications Biology, 2023
57	SRR19450868	24.2968	0.97858	Duroc	DU	Europe	EDP	European Commercial Pig	Female	150	SAMN28771402	PRJNA842867	Ding et. al., Communications Biology, 2023
58	SRR19443700	23.5296	0.98269	Duroc	DU	Europe	EDP	European Commercial Pig	Male	150	SAMN28745160	PRJNA842867	Ding et. al., Communications Biology, 2023
59	SRR19450807	23.0136	0.97888	Duroc	DU	Europe	EDP	European Commercial Pig	Female	150	SAMN28771377	PRJNA842867	Ding et. al., Communications Biology, 2023
60	SRR19450789	23.5075	0.97905	Duroc	DU	Europe	EDP	European Commercial Pig	Female	150	SAMN28771393	PRJNA842867	Ding et. al., Communications Biology, 2023
61	SRR19450919	23.0096	0.98326	Duroc	DU	Europe	EDP	European Commercial Pig	Male	150	SAMN28771353	PRJNA842867	Ding et. al., Communications Biology, 2023
62	SRR19450797	23.1586	0.97886	Duroc	DU	Europe	EDP	European Commercial Pig	Female	150	SAMN28771386	PRJNA842867	Ding et. al., Communications Biology, 2023
63	SRR19443690	23.383	0.97869	Duroc	DU	Europe	EDP	European Commercial Pig	Female	150	SAMN28745169	PRJNA842867	Ding et. al., Communications Biology, 2023
64	SRR19450803	23.7155	0.98293	Duroc	DU	Europe	EDP	European Commercial Pig	Male	150	SAMN28771381	PRJNA842867	Ding et. al., Communications Biology, 2023
65	SRR19450794	23.7506	0.97924	Duroc	DU	Europe	EDP	European Commercial Pig	Female	150	SAMN28771389	PRJNA842867	Ding et. al., Communications Biology, 2023
66	SRR19443680	23.4254	0.9789	Duroc	DU	Europe	EDP	European Commercial Pig	Female	150	SAMN28745178	PRJNA842867	Ding et. al., Communications Biology, 2023
67	SRR19443624	24.7901	0.98276	Duroc	DU	Europe	EDP	European Commercial Pig	Male	150	SAMN28745204	PRJNA842867	Ding et. al., Communications Biology, 2023
68	SRR19443634	24.409	0.97864	Duroc	DU	Europe	EDP	European Commercial Pig	Female	150	SAMN28745195	PRJNA842867	Ding et. al., Communications Biology, 2023
69	SRR19450815	24.8067	0.97914	Duroc	DU	Europe	EDP	European Commercial Pig	Female	150	SAMN28771370	PRJNA842867	Ding et. al., Communications Biology, 2023
70	SRR19450824	24.049	0.98273	Duroc	DU	Europe	EDP	European Commercial Pig	Male	150	SAMN28771344	PRJNA842867	Ding et. al., Communications Biology, 2023
71	SRR19450788	24.0925	0.97905	Duroc	DU	Europe	EDP	European Commercial Pig	Female	150	SAMN28771394	PRJNA842867	Ding et. al., Communications Biology, 2023
72	SRR19450869	23.8615	0.97909	Duroc	DU	Europe	EDP	European Commercial Pig	Female	150	SAMN28771348	PRJNA842867	Ding et. al., Communications Biology, 2023
73	SRR19450834	24.6867	0.98277	Duroc	DU	Europe	EDP	European Commercial Pig	Male	150	SAMN28771358	PRJNA842867	Ding et. al., Communications Biology, 2023
74	SRR19443628	26.1431	0.97891	Duroc	DU	Europe	EDP	European Commercial Pig	Female	150	SAMN28745200	PRJNA842867	Ding et. al., Communications Biology, 2023
75	SRR19450808	25.6132	0.98264	Duroc	DU	Europe	EDP	European Commercial Pig	Male	150	SAMN28771376	PRJNA842867	Ding et. al., Communications Biology, 2023
76	SRR19443625	27.112	0.97927	Duroc	DU	Europe	EDP	European Commercial Pig	Female	150	SAMN28745203	PRJNA842867	Ding et. al., Communications Biology, 2023
77	SRR19443626	26.7593	0.98307	Duroc	DU	Europe	EDP	European Commercial Pig	Male	150	SAMN28745202	PRJNA842867	Ding et. al., Communications Biology, 2023
78	A9	23.6518	0.97843	Duroc	DU	USA	EDP	European Commercial Pig	Female	150	#N/A	CRA011506	Tong et. Al., Nature Communications, 2023 (JXLAB)
79	H71	28.2443	0.98265	WhiteDuroc	DU	Europe	EDP	European Commercial Pig	Male	150	#N/A	CNP0001069	Yang, H. et al., Nature, 2022 (JXLAB)
80	H73	25.1881	0.98219	WhiteDuroc	DU	Europe	EDP	European Commercial Pig	Male	150	#N/A	CNP0001069	Yang, H. et al., Nature, 2022 (JXLAB)
81	H76	23.5827	0.97849	WhiteDuroc	DU	Europe	EDP	European Commercial Pig	Female	150	#N/A	CNP0001069	Yang, H. et al., Nature, 2022 (JXLAB)
82	H77	26.0347	0.98277	WhiteDuroc	DU	Europe	EDP	European Commercial Pig	Male	150	#N/A	CNP0001069	Yang, H. et al., Nature, 2022 (JXLAB)
83	H78	24.9842	0.97865	WhiteDuroc	DU	Europe	EDP	European Commercial Pig	Female	150	#N/A	CNP0001069	Yang, H. et al., Nature, 2022 (JXLAB)
84	H79	24.5919	0.98216	WhiteDuroc	DU	Europe	EDP	European Commercial Pig	Male	150	#N/A	CNP0001069	Yang, H. et al., Nature, 2022 (JXLAB)
85	H82	21.1609	0.97854	WhiteDuroc	DU	Europe	EDP	European Commercial Pig	Female	150	#N/A	CNP0001069	Yang, H. et al., Nature, 2022 (JXLAB)
86	H84	28.2644	0.97901	WhiteDuroc	DU	Europe	EDP	European Commercial Pig	Female	150	#N/A	CNP0001069	Yang, H. et al., Nature, 2022 (JXLAB)
87	SRR4341312	23.5652	0.98259	Landrace	LR	USA	EDP	European Commercial Pig	Male	151	SAMN05791653	PRJNA343658	B. N. Keel et. al., BMC Research Notes, 2018
88	SRR4341337	21.899	0.9829	Landrace	LR	USA	EDP	European Commercial Pig	Male	151	SAMN05791657	PRJNA343658	B. N. Keel et. al., BMC Research Notes, 2018
89	SRR17687117	36.2226	0.9831	Landrace	LR	Europe	EDP	European Commercial Pig	Male	150	SAMN25146078	PRJNA530874	Ding et. al., BMC Genomics, 2019
90	SRR17687118	36.4466	0.98223	Landrace	LR	Europe	EDP	European Commercial Pig	Male	150	SAMN25146077	PRJNA530874	Ding et. al., BMC Genomics, 2019
91	H43	21.0085	0.98151	Landrace	LR	Europe	EDP	European Commercial Pig	Male	150	#N/A	CNP0001069	Yang, H. et al., Nature, 2022 (JXLAB)
92	H46	22.5236	0.97813	Landrace	LR	Europe	EDP	European Commercial Pig	Female	150	#N/A	CNP0001069	Yang, H. et al., Nature, 2022 (JXLAB)
93	H48	24.0816	0.97921	Landrace	LR	Europe	EDP	European Commercial Pig	Female	150	#N/A	CNP0001069	Yang, H. et al., Nature, 2022 (JXLAB)
94	H49	21.9055	0.98179	Landrace	LR	Europe	EDP	European Commercial Pig	Male	150	#N/A	CNP0001069	Yang, H. et al., Nature, 2022 (JXLAB)
95	H50	28.9512	0.9789	Landrace	LR	Europe	EDP	European Commercial Pig	Female	150	#N/A	CNP0001069	Yang, H. et al., Nature, 2022 (JXLAB)
96	H52	27.3875	0.9787	Landrace	LR	Europe	EDP	European Commercial Pig	Female	150	#N/A	CNP0001069	Yang, H. et al., Nature, 2022 (JXLAB)
97	H54	25.8855	0.97923	Landrace	LR	Europe	EDP	European Commercial Pig	Female	150	#N/A	CNP0001069	Yang, H. et al., Nature, 2022 (JXLAB)
98	SRR17956012	22.1612	0.98263	Polish Landrace	LR	Polish	EDP	European Commercial Pig	Male	150	SAMN25809668	PRJNA804745	Magda Mielczarek et. al., Functional & Integrative Genomics, 2022
99	ERR4336879	26.2243	0.98246	LargeWhite	LW	Europe	EDP	European Commercial Pig	Male	151	SAMEA7059278	PRJEB39374	Adéla Nosková et. al., BMC Genomics, 2021
100	ERR4336881	24.2327	0.98192	LargeWhite	LW	Europe	EDP	European Commercial Pig	Male	151	SAMEA7059280	PRJEB39374	Adéla Nosková et. al., BMC Genomics, 2021
101	ERR4336883	29.3051	0.98292	LargeWhite	LW	Europe	EDP	European Commercial Pig	Male	151	SAMEA7059282	PRJEB39374	Adéla Nosková et. al., BMC Genomics, 2021
102	ERR4336896	24.8385	0.98258	LargeWhite	LW	Europe	EDP	European Commercial Pig	Male	151	SAMEA7059295	PRJEB39374	Adéla Nosková et. al., BMC Genomics, 2021
103	ERR4336897	26.02	0.98244	LargeWhite	LW	Europe	EDP	European Commercial Pig	Male	151	SAMEA7059296	PRJEB39374	Adéla Nosková et. al., BMC Genomics, 2021
104	ERR4336902	27.4343	0.98264	LargeWhite	LW	Europe	EDP	European Commercial Pig	Male	151	SAMEA7059301	PRJEB39374	Adéla Nosková et. al., BMC Genomics, 2021
105	ERR4336903	29.2896	0.98267	LargeWhite	LW	Europe	EDP	European Commercial Pig	Male	151	SAMEA7059302	PRJEB39374	Adéla Nosková et. al., BMC Genomics, 2021
106	ERR4336927	21.7082	0.98199	LargeWhite	LW	Europe	EDP	European Commercial Pig	Male	151	SAMEA7059326	PRJEB39374	Adéla Nosková et. al., BMC Genomics, 2021
107	ERR5748160	30.5826	0.98259	LargeWhite	LW	Europe	EDP	European Commercial Pig	Male	151	SAMEA7981918	PRJEB44441	Adéla Nosková et. al., BMC Genomics, 2021
108	ERR5748161	24.5276	0.98232	LargeWhite	LW	Europe	EDP	European Commercial Pig	Male	151	SAMEA7982668	PRJEB44441	Adéla Nosková et. al., BMC Genomics, 2021
109	ERR5748162	24.4812	0.97868	LargeWhite	LW	Europe	EDP	European Commercial Pig	Female	151	SAMEA7977418	PRJEB44441	Adéla Nosková et. al., BMC Genomics, 2021
110	ERR5748163	47.3594	0.97928	LargeWhite	LW	Europe	EDP	European Commercial Pig	Female	151	SAMEA7999168	PRJEB44441	Adéla Nosková et. al., BMC Genomics, 2021
111	SRR7791346	31.4949	0.9828	LargeWhite	LW	Europe	EDP	European Commercial Pig	Male	150	SAMN09905711	PRJNA487539	Ma et. al., BMC Genomics, 2020
112	SRR7791347	33.7553	0.97934	LargeWhite	LW	Europe	EDP	European Commercial Pig	Female	150	SAMN09905716	PRJNA487539	Ma et. al., BMC Genomics, 2020
113	SRR7791348	30.6146	0.97859	LargeWhite	LW	Europe	EDP	European Commercial Pig	Female	150	SAMN09905707	PRJNA487539	Ma et. al., BMC Genomics, 2020
114	SRR7791349	26.0722	0.9817	LargeWhite	LW	Europe	EDP	European Commercial Pig	Male	150	SAMN09905708	PRJNA487539	Ma et. al., BMC Genomics, 2020
115	SRR7791350	29.5378	0.98285	LargeWhite	LW	Europe	EDP	European Commercial Pig	Male	150	SAMN09905713	PRJNA487539	Ma et. al., BMC Genomics, 2020
116	SRR7791352	27.9382	0.97908	LargeWhite	LW	Europe	EDP	European Commercial Pig	Female	150	SAMN09905709	PRJNA487539	Ma et. al., BMC Genomics, 2020
117	SRR7791353	29.2621	0.97918	LargeWhite	LW	Europe	EDP	European Commercial Pig	Female	150	SAMN09905720	PRJNA487539	Ma et. al., BMC Genomics, 2020
118	SRR7791354	33.7351	0.98263	LargeWhite	LW	Europe	EDP	European Commercial Pig	Male	150	SAMN09905719	PRJNA487539	Ma et. al., BMC Genomics, 2020
119	SRR7791355	27.7165	0.97925	LargeWhite	LW	Europe	EDP	European Commercial Pig	Female	150	SAMN09905718	PRJNA487539	Ma et. al., BMC Genomics, 2020
120	SRR7791356	35.6655	0.97904	LargeWhite	LW	Europe	EDP	European Commercial Pig	Female	150	SAMN09905705	PRJNA487539	Ma et. al., BMC Genomics, 2020
121	SRR7791357	25.999	0.97881	LargeWhite	LW	Europe	EDP	European Commercial Pig	Female	150	SAMN09905704	PRJNA487539	Ma et. al., BMC Genomics, 2020
122	SRR7791358	32.9645	0.98273	LargeWhite	LW	Europe	EDP	European Commercial Pig	Male	150	SAMN09905715	PRJNA487539	Ma et. al., BMC Genomics, 2020
123	SRR7791359	34.0097	0.97944	LargeWhite	LW	Europe	EDP	European Commercial Pig	Female	150	SAMN09905714	PRJNA487539	Ma et. al., BMC Genomics, 2020
124	SRR7791360	34.3896	0.98276	LargeWhite	LW	Europe	EDP	European Commercial Pig	Male	150	SAMN09905717	PRJNA487539	Ma et. al., BMC Genomics, 2020
125	SRR7791361	32.9065	0.97932	LargeWhite	LW	Europe	EDP	European Commercial Pig	Female	150	SAMN09905712	PRJNA487539	Ma et. al., BMC Genomics, 2020
126	SRR7791362	35.8827	0.97997	LargeWhite	LW	Europe	EDP	European Commercial Pig	Female	150	SAMN09905710	PRJNA487539	Ma et. al., BMC Genomics, 2020
127	SRR17687119	35.034	0.98254	LargeWhite	LW	Europe	EDP	European Commercial Pig	Male	150	SAMN25146076	PRJNA530874	Ding et. al., BMC Genomics, 2019
128	SRR17687120	35.2211	0.98301	LargeWhite	LW	Europe	EDP	European Commercial Pig	Male	150	SAMN25146075	PRJNA530874	Ding et. al., BMC Genomics, 2019
129	SRR12506963	22.6248	0.98165	LargeWhite	LW	Europe	EDP	European Commercial Pig	Male	150	SAMN15892745	PRJNA658902	Zhang et. al., Evolutionary Applications, 2020
130	SRR12506964	22.5521	0.98169	LargeWhite	LW	Europe	EDP	European Commercial Pig	Male	150	SAMN15892744	PRJNA658902	Zhang et. al., Evolutionary Applications, 2020
131	SRR12506977	21.1243	0.98159	LargeWhite	LW	Europe	EDP	European Commercial Pig	Male	150	SAMN15892756	PRJNA658902	Zhang et. al., Evolutionary Applications, 2020
132	SRR12506979	22.4179	0.9815	LargeWhite	LW	Europe	EDP	European Commercial Pig	Male	150	SAMN15892755	PRJNA658902	Zhang et. al., Evolutionary Applications, 2020
133	SRR12506980	21.6631	0.98173	LargeWhite	LW	Europe	EDP	European Commercial Pig	Male	150	SAMN15892754	PRJNA658902	Zhang et. al., Evolutionary Applications, 2020
134	SRR18111246	37.6892	0.98269	LargeWhite	LW	Europe	EDP	European Commercial Pig	Male	150	SAMN25760475	PRJNA804416	NA
135	SRR18187844	37.2345	0.98269	LargeWhite	LW	Europe	EDP	European Commercial Pig	Male	150	SAMN25760487	PRJNA804416	NA
136	11_224303	20.9408	0.97816	US LargeWhite	LW	USA	EDP	European Commercial Pig	Female	150	#N/A	CRA011506	Tong et. Al., Nature Communications, 2023 (JXLAB)
137	162716C	23.853	0.97823	US LargeWhite	LW	USA	EDP	European Commercial Pig	Female	150	#N/A	CRA011506	Tong et. Al., Nature Communications, 2023 (JXLAB)
138	18_H-Y-113	21.4118	0.98199	US LargeWhite	LW	USA	EDP	European Commercial Pig	Male	150	#N/A	CRA011506	Tong et. Al., Nature Communications, 2023 (JXLAB)
139	46310C	23.7169	0.97822	US LargeWhite	LW	USA	EDP	European Commercial Pig	Female	150	#N/A	CRA011506	Tong et. Al., Nature Communications, 2023 (JXLAB)
140	49_N-89	21.3394	0.97846	US LargeWhite	LW	USA	EDP	European Commercial Pig	Female	150	#N/A	CRA011506	Tong et. Al., Nature Communications, 2023 (JXLAB)
141	54_N-84	21.2698	0.97851	US LargeWhite	LW	USA	EDP	European Commercial Pig	Female	150	#N/A	CRA011506	Tong et. Al., Nature Communications, 2023 (JXLAB)
142	89611D	23.7793	0.97848	US LargeWhite	LW	USA	EDP	European Commercial Pig	Female	150	#N/A	CRA011506	Tong et. Al., Nature Communications, 2023 (JXLAB)
143	9_272801	21.1649	0.97843	US LargeWhite	LW	USA	EDP	European Commercial Pig	Female	150	#N/A	CRA011506	Tong et. Al., Nature Communications, 2023 (JXLAB)
144	H53	22.3809	0.98199	LargeWhite	LW	Europe	EDP	European Commercial Pig	Male	150	#N/A	CNP0001069	Yang, H. et al., Nature, 2022 (JXLAB)
145	H56	28.8972	0.97853	LargeWhite	LW	Europe	EDP	European Commercial Pig	Female	150	#N/A	CNP0001069	Yang, H. et al., Nature, 2022 (JXLAB)
146	H60	24.5516	0.97795	LargeWhite	LW	Europe	EDP	European Commercial Pig	Female	150	#N/A	CNP0001069	Yang, H. et al., Nature, 2022 (JXLAB)
147	H62	23.2203	0.97783	LargeWhite	LW	Europe	EDP	European Commercial Pig	Female	150	#N/A	CNP0001069	Yang, H. et al., Nature, 2022 (JXLAB)
148	H72	24.079	0.97835	LargeWhite	LW	Europe	EDP	European Commercial Pig	Female	150	#N/A	CNP0001069	Yang, H. et al., Nature, 2022 (JXLAB)
149	H87	23.0752	0.98158	LargeWhite	LW	Europe	EDP	European Commercial Pig	Male	150	#N/A	CNP0001069	Yang, H. et al., Nature, 2022 (JXLAB)
150	H97	24.8	0.98204	LargeWhite	LW	Europe	EDP	European Commercial Pig	Male	150	#N/A	CNP0001069	Yang, H. et al., Nature, 2022 (JXLAB)
151	ERR9516441	21.8378	0.98249	French LargeWhite	LW	Europe	EDP	European Commercial Pig	Male	150	SAMEA13915367	PRJEB51909	Simon Boitard et. al., https://zenodo.org/record/6415023#.Y__42-xBw-Q, 2022
152	ERR9516418	21.5248	0.98179	French LargeWhite	LW	Europe	EDP	European Commercial Pig	Male	150	SAMEA13915344	PRJEB51909	Simon Boitard et. al., https://zenodo.org/record/6415023#.Y__42-xBw-Q, 2022
153	ERR9516423	23.8915	0.98218	French LargeWhite	LW	Europe	EDP	European Commercial Pig	Male	150	SAMEA13915349	PRJEB51909	Simon Boitard et. al., https://zenodo.org/record/6415023#.Y__42-xBw-Q, 2022
154	ERR9516436	21.8383	0.98234	French LargeWhite	LW	Europe	EDP	European Commercial Pig	Male	150	SAMEA13915362	PRJEB51909	Simon Boitard et. al., https://zenodo.org/record/6415023#.Y__42-xBw-Q, 2022
155	ERR9516431	24.2036	0.98206	French LargeWhite	LW	Europe	EDP	European Commercial Pig	Male	150	SAMEA13915357	PRJEB51909	Simon Boitard et. al., https://zenodo.org/record/6415023#.Y__42-xBw-Q, 2022
156	ERR9516438	22.1743	0.98252	French LargeWhite	LW	Europe	EDP	European Commercial Pig	Male	150	SAMEA13915364	PRJEB51909	Simon Boitard et. al., https://zenodo.org/record/6415023#.Y__42-xBw-Q, 2022
157	ERR9516437	22.9127	0.9822	French LargeWhite	LW	Europe	EDP	European Commercial Pig	Male	150	SAMEA13915363	PRJEB51909	Simon Boitard et. al., https://zenodo.org/record/6415023#.Y__42-xBw-Q, 2022
158	SRR17956016	21.5535	0.97887	Large White	LW	Europe	EDP	European Commercial Pig	Female	150	SAMN25809666	PRJNA804745	Magda Mielczarek et. al., Functional & Integrative Genomics, 2022
159	ERR4336876	22.3486	0.9822	Swiss Large White	LW	Swiss	EDP	European Commercial Pig	Male	150	SAMEA7059275	PRJEB39374	Adéla Nosková et. Al., BMC Genomics, 2021
160	ERR4336885	27.1992	0.98251	Swiss Large White	LW	Swiss	EDP	European Commercial Pig	Male	150	SAMEA7059284	PRJEB39374	Adéla Nosková et. Al., BMC Genomics, 2021
161	ERR4336889	22.8792	0.98241	Swiss Large White	LW	Swiss	EDP	European Commercial Pig	Male	150	SAMEA7059288	PRJEB39374	Adéla Nosková et. Al., BMC Genomics, 2021
162	ERR4336890	31.5681	0.98249	Swiss Large White	LW	Swiss	EDP	European Commercial Pig	Male	150	SAMEA7059289	PRJEB39374	Adéla Nosková et. Al., BMC Genomics, 2021
163	ERR4336904	26.5912	0.98234	Swiss Large White	LW	Swiss	EDP	European Commercial Pig	Male	150	SAMEA7059303	PRJEB39374	Adéla Nosková et. Al., BMC Genomics, 2021
164	ERR4336911	23.3457	0.98213	Swiss Large White	LW	Swiss	EDP	European Commercial Pig	Male	150	SAMEA7059310	PRJEB39374	Adéla Nosková et. Al., BMC Genomics, 2021
165	ERR4336880	24.267	0.98218	Swiss Large White	LW	Swiss	EDP	European Commercial Pig	Male	150	SAMEA7059279	PRJEB39374	Adéla Nosková et. Al., BMC Genomics, 2021
166	ERR4336882	24.5131	0.98226	Swiss Large White	LW	Swiss	EDP	European Commercial Pig	Male	150	SAMEA7059281	PRJEB39374	Adéla Nosková et. Al., BMC Genomics, 2021
167	ERR4336886	40.4738	0.98297	Swiss Large White	LW	Swiss	EDP	European Commercial Pig	Male	150	SAMEA7059285	PRJEB39374	Adéla Nosková et. Al., BMC Genomics, 2021
168	ERR4336891	29.0163	0.98241	Swiss Large White	LW	Swiss	EDP	European Commercial Pig	Male	150	SAMEA7059290	PRJEB39374	Adéla Nosková et. Al., BMC Genomics, 2021
169	ERR4336895	26.1411	0.98208	Swiss Large White	LW	Swiss	EDP	European Commercial Pig	Male	150	SAMEA7059294	PRJEB39374	Adéla Nosková et. Al., BMC Genomics, 2021
170	ERR11156704	26.2846	0.97945	Swiss LW	LW	Swiss	EDP	European Commercial Pig	Female	151	SAMEA112840582	PRJEB39374	Adéla Nosková et. Al., BMC Genomics, 2021
171	ERR11156705	21.2314	0.98042	Swiss LW	LW	Swiss	EDP	European Commercial Pig	Female	151	SAMEA112840583	PRJEB39374	Adéla Nosková et. Al., BMC Genomics, 2021
172	ERR11156706	23.5255	0.97906	Swiss LW	LW	Swiss	EDP	European Commercial Pig	Female	151	SAMEA112840584	PRJEB39374	Adéla Nosková et. Al., BMC Genomics, 2021
173	ERR11156708	26.1781	0.97961	Swiss LW	LW	Swiss	EDP	European Commercial Pig	Female	151	SAMEA112840586	PRJEB39374	Adéla Nosková et. Al., BMC Genomics, 2021
174	ERR11156709	21.5077	0.97892	Swiss LW	LW	Swiss	EDP	European Commercial Pig	Female	151	SAMEA112840587	PRJEB39374	Adéla Nosková et. Al., BMC Genomics, 2021
175	ERR11156716	24.7087	0.97961	Swiss LW	LW	Swiss	EDP	European Commercial Pig	Female	151	SAMEA112840594	PRJEB39374	Adéla Nosková et. Al., BMC Genomics, 2021
176	ERR11156727	23.6319	0.97964	Swiss LW	LW	Swiss	EDP	European Commercial Pig	Female	151	SAMEA112840605	PRJEB39374	Adéla Nosková et. Al., BMC Genomics, 2021
177	ERR11156732	23.337	0.97826	Swiss LW	LW	Swiss	EDP	European Commercial Pig	Female	151	SAMEA112840610	PRJEB39374	Adéla Nosková et. Al., BMC Genomics, 2021
178	ERR11156733	23.9691	0.98222	Swiss LW	LW	Swiss	EDP	European Commercial Pig	Male	151	SAMEA112840611	PRJEB39374	Adéla Nosková et. Al., BMC Genomics, 2021
179	ERR11156734	25.6076	0.97927	Swiss LW	LW	Swiss	EDP	European Commercial Pig	Female	151	SAMEA112840612	PRJEB39374	Adéla Nosková et. Al., BMC Genomics, 2021
180	ERR11156735	30.0107	0.98314	Swiss LW	LW	Swiss	EDP	European Commercial Pig	Male	151	SAMEA112840613	PRJEB39374	Adéla Nosková et. Al., BMC Genomics, 2021
181	ERR11156736	22.5837	0.97979	Swiss LW	LW	Swiss	EDP	European Commercial Pig	Female	151	SAMEA112840614	PRJEB39374	Adéla Nosková et. Al., BMC Genomics, 2021
182	SRR6351161	21.8677	0.97822	DLY	DLY	USA	EDP	European Commercial Pig	Male	150	SAMN07776191	PRJNA414091	B. N. Keel et. al., BMC Res Notes, 2018
183	SRR6340139	23.2647	0.98344	DLY	DLY	USA	EDP	European Commercial Pig	Male	150	SAMN07776171	PRJNA414091	B. N. Keel et. al., BMC Res Notes, 2018
184	SRR6367751	22.6415	0.97677	DLY	DLY	USA	EDP	European Commercial Pig	Male	150	SAMN07776227	PRJNA414091	B. N. Keel et. al., BMC Res Notes, 2018
185	SRR6386418	23.6929	0.97825	DLY	DLY	USA	EDP	European Commercial Pig	Male	150	SAMN07776255	PRJNA414091	B. N. Keel et. al., BMC Res Notes, 2018
186	SRR6388192	26.0269	0.97887	DLY	DLY	USA	EDP	European Commercial Pig	Male	150	SAMN07776286	PRJNA414091	B. N. Keel et. al., BMC Res Notes, 2018
187	SRR6389495	24.8738	0.97831	DLY	DLY	USA	EDP	European Commercial Pig	Male	150	SAMN07776348	PRJNA414091	B. N. Keel et. al., BMC Res Notes, 2018
188	SRR6389665	22.6433	0.98323	DLY	DLY	USA	EDP	European Commercial Pig	Male	150	SAMN07776897	PRJNA414091	B. N. Keel et. al., BMC Res Notes, 2018
189	SRR6389666	24.7412	0.98348	DLY	DLY	USA	EDP	European Commercial Pig	Male	150	SAMN07776899	PRJNA414091	B. N. Keel et. al., BMC Res Notes, 2018
190	SRR6389773	25.4996	0.98335	DLY	DLY	USA	EDP	European Commercial Pig	Male	150	SAMN07776901	PRJNA414091	B. N. Keel et. al., BMC Res Notes, 2018
191	SRR58153467	29.7856	0.98317	DLY	DLY	USA	EDP	European Commercial Pig	Male	150	SAMN07325927	PRJNA392765	Amanda Warr et. al., Giga Science, 2020
192	SRR17653898	33.0164	0.98226	Mangalica	MGC	Kingdom of Hungary	EDP	European Domestic Pig	Male	150	SAMN24792488	PRJNA795885	Jan Berghöfer et. al., BMC Genomics, 2022
193	SRR25433682	40.9994	0.98025	Berkshire	BKS	Europe	EDP	European Domestic Pig	Female	150	SAMN36708055	PRJNA998604	Lin et. al., gigascience, 2023
194	SRR25434801	43.6863	0.98293	Berkshire	BKS	Europe	EDP	European Domestic Pig	Male	150	SAMN36708056	PRJNA998604	Lin et. al., gigascience, 2023
195	SRR6306121	36.0417	0.98344	Nero Siciliano pig	NS	Italy	EDP	European Domestic Pig	Male	151	SAMN08035066	PRJNA418771	Enrico D'Alessandro et. al., Genet Mol Biol. 2019
196	SRR17653892	24.9029	0.97875	Angeln Saddleback X Mangalitza	AM	Europe	EDP	European Domestic Pig	Female	150	SAMN24792187	PRJNA795885	Jan Berghöfer et. al., BMC Genomics, 2022
197	SRR17653893	31.8998	0.97965	Kune Kune	KK	New Zealand	EDP	European Domestic Pig	Female	150	SAMN24792119	PRJNA795885	Jan Berghöfer et. al., BMC Genomics, 2022
198	SRR17653894	25.854	0.98314	Husum Red Pied X Angeln Saddleback	HA	Europe	EDP	European Domestic Pig	Male	150	SAMN24791884	PRJNA795885	Jan Berghöfer et. al., BMC Genomics, 2022
199	SRR17653900	32.8273	0.97863	Turopolje	TPJ	Croatia	EDP	European Domestic Pig	Female	150	SAMN24792296	PRJNA795885	Jan Berghöfer et. al., BMC Genomics, 2022
200	SRR17653901	33.4431	0.97956	Husum Red Pied	HRP	Danish	EDP	European Domestic Pig	Female	150	SAMN24792221	PRJNA795885	Jan Berghöfer et. al., BMC Genomics, 2022
201	SRR19175873	99.4181	0.97961	Ossabaw	Ossa	Spanish	EDP	European Domestic Pig	Female	151	SAMN28202081	PRJNA837405	Petra Kleinbongard et. al., Basic Res Cardiol, 2022
202	SRR19175874	61.2794	0.98289	Ossabaw	Ossa	Spanish	EDP	European Domestic Pig	Male	151	SAMN28202080	PRJNA837405	Petra Kleinbongard et. al., Basic Res Cardiol, 2022
203	SRR19175875	72.2455	0.98309	Ossabaw	Ossa	Spanish	EDP	European Domestic Pig	Male	151	SAMN28202079	PRJNA837405	Petra Kleinbongard et. al., Basic Res Cardiol, 2022
204	SRR19175876	61.527	0.97961	Ossabaw	Ossa	Spanish	EDP	European Domestic Pig	Female	151	SAMN28202078	PRJNA837405	Petra Kleinbongard et. al., Basic Res Cardiol, 2022
205	SRR19175877	64.4595	0.9793	Ossabaw	Ossa	Spanish	EDP	European Domestic Pig	Female	151	SAMN28202077	PRJNA837405	Petra Kleinbongard et. al., Basic Res Cardiol, 2022
206	SRR19175878	68.874	0.97941	Ossabaw	Ossa	Spanish	EDP	European Domestic Pig	Female	151	SAMN28202076	PRJNA837405	Petra Kleinbongard et. al., Basic Res Cardiol, 2022
207	SRR19175879	67.9154	0.98348	Ossabaw	Ossa	Spanish	EDP	European Domestic Pig	Male	151	SAMN28202075	PRJNA837405	Petra Kleinbongard et. al., Basic Res Cardiol, 2022
208	SRR19175880	70.3692	0.98328	Ossabaw	Ossa	Spanish	EDP	European Domestic Pig	Male	151	SAMN28202074	PRJNA837405	Petra Kleinbongard et. al., Basic Res Cardiol, 2022
209	H59	25.5727	0.98216	Pietran	PT	Belgium	EDP	European Domestic Pig	Male	150	#N/A	CNP0001069	Yang, H. et al., Nature, 2022 (JXLAB)
210	H63	23.7741	0.98131	Pietran	PT	Belgium	EDP	European Domestic Pig	Male	150	#N/A	CNP0001069	Yang, H. et al., Nature, 2022 (JXLAB)
211	H65	30.3553	0.98287	Pietran	PT	Belgium	EDP	European Domestic Pig	Male	150	#N/A	CNP0001069	Yang, H. et al., Nature, 2022 (JXLAB)
212	H66	21.9799	0.97844	Pietran	PT	Belgium	EDP	European Domestic Pig	Female	150	#N/A	CNP0001069	Yang, H. et al., Nature, 2022 (JXLAB)
213	H70	24.9475	0.97842	Pietran	PT	Belgium	EDP	European Domestic Pig	Female	150	#N/A	CNP0001069	Yang, H. et al., Nature, 2022 (JXLAB)
214	H81	29.5698	0.98275	Pietran	PT	Belgium	EDP	European Domestic Pig	Male	150	#N/A	CNP0001069	Yang, H. et al., Nature, 2022 (JXLAB)
215	ERR3386165	25.3122	0.98264	Pietrain	PT	Belgium	EDP	European Domestic Pig	Male	150	SAMEA5730050	PRJEB29465	Anna Letko et. al., Genes, 2021
216	ERR3386166	25.7712	0.98257	Pietrain	PT	Belgium	EDP	European Domestic Pig	Male	150	SAMEA5730051	PRJEB29465	Anna Letko et. al., Genes, 2021
217	SRR17256711	22.4107	0.96949	Kenyan domestic pig	KDP	Kenyan	EDP	European Domestic Pig	Male	150	SAMN24148811	PRJNA691462	doi.org/10.1101/2021.12.17.473133
218	SRR17256722	24.4444	0.97769	Kenyan domestic pig	KDP	Kenyan	EDP	European Domestic Pig	Female	150	SAMN24148810	PRJNA691462	doi.org/10.1101/2021.12.17.473133
219	SRR17256733	23.7229	0.96902	Kenyan domestic pig	KDP	Kenyan	EDP	European Domestic Pig	Female	150	SAMN24148809	PRJNA691462	doi.org/10.1101/2021.12.17.473133
220	SRR17256744	25.5305	0.975	Kenyan domestic pig	KDP	Kenyan	EDP	European Domestic Pig	Female	150	SAMN24148808	PRJNA691462	doi.org/10.1101/2021.12.17.473133
221	SRR17256766	23.7211	0.97666	Kenyan domestic pig	KDP	Kenyan	EDP	European Domestic Pig	Female	150	SAMN24148806	PRJNA691462	doi.org/10.1101/2021.12.17.473133
222	SRR17256767	24.5707	0.97397	Kenyan domestic pig	KDP	Kenyan	EDP	European Domestic Pig	Female	150	SAMN24148805	PRJNA691462	doi.org/10.1101/2021.12.17.473133
223	SRR17256704	20.9723	0.9797	Nigerian domestic pig	NDP	Nigerian	EDP	European Domestic Pig	Male	150	SAMN24148813	PRJNA691462	doi.org/10.1101/2021.12.17.473133
224	SRR17256764	22.7107	0.98184	Nigerian domestic pig	NDP	Nigerian	EDP	European Domestic Pig	Male	150	SAMN24148816	PRJNA691462	doi.org/10.1101/2021.12.17.473133
225	SRR20279792	25.6369	0.97881	Novosibirsk Russia	ERSW	Russia	EWP	European Wild Boar	Female	150	SAMN29789902	PRJNA859556	Chen et. Al., bioRix, 2023
226	SRR20279793	31.7967	0.98249	Novosibirsk Russia	ERSW	Russia	EWP	European Wild Boar	Male	150	SAMN29789901	PRJNA859556	Chen et. Al., bioRix, 2023
227	SRR20279800	23.7826	0.97835	Novosibirsk Russia	ERSW	Russia	EWP	European Wild Boar	Female	150	SAMN29789903	PRJNA859556	Chen et. Al., bioRix, 2023
228	4357	85.1125	0.98332	F6 (HS)	F6	China	CEC	China-Europe Crossbred	Male	150	#N/A	CNP0001069	Yang, H. et al., Nature, 2022 (JXLAB)
229	4364	84.0054	0.98024	F6 (HS)	F6	China	CEC	China-Europe Crossbred	Female	150	#N/A	CNP0001069	Yang, H. et al., Nature, 2022 (JXLAB)
230	4365	80.3864	0.98297	F6 (HS)	F6	China	CEC	China-Europe Crossbred	Male	150	#N/A	CNP0001069	Yang, H. et al., Nature, 2022 (JXLAB)
231	4372	76.3117	0.98014	F6 (HS)	F6	China	CEC	China-Europe Crossbred	Female	150	#N/A	CNP0001069	Yang, H. et al., Nature, 2022 (JXLAB)
232	4375	85.7837	0.98293	F6 (HS)	F6	China	CEC	China-Europe Crossbred	Male	150	#N/A	CNP0001069	Yang, H. et al., Nature, 2022 (JXLAB)
233	4383	70.4471	0.98308	F6 (HS)	F6	China	CEC	China-Europe Crossbred	Male	150	#N/A	CNP0001069	Yang, H. et al., Nature, 2022 (JXLAB)
234	4390	80.4944	0.98017	F6 (HS)	F6	China	CEC	China-Europe Crossbred	Female	150	#N/A	CNP0001069	Yang, H. et al., Nature, 2022 (JXLAB)
235	4393	81.6842	0.98358	F6 (HS)	F6	China	CEC	China-Europe Crossbred	Male	150	#N/A	CNP0001069	Yang, H. et al., Nature, 2022 (JXLAB)
236	4395	148.18	0.98411	F6 (HS)	F6	China	CEC	China-Europe Crossbred	Male	150	#N/A	CNP0001069	Yang, H. et al., Nature, 2022 (JXLAB)
237	4399	80.1958	0.98469	F6 (HS)	F6	China	CEC	China-Europe Crossbred	Male	150	#N/A	CNP0001069	Yang, H. et al., Nature, 2022 (JXLAB)
238	4404	148.544	0.98045	F6 (HS)	F6	China	CEC	China-Europe Crossbred	Female	150	#N/A	CNP0001069	Yang, H. et al., Nature, 2022 (JXLAB)
239	4405	81.0757	0.98008	F6 (HS)	F6	China	CEC	China-Europe Crossbred	Female	150	#N/A	CNP0001069	Yang, H. et al., Nature, 2022 (JXLAB)
240	4410	88.2646	0.98074	F6 (HS)	F6	China	CEC	China-Europe Crossbred	Female	150	#N/A	CNP0001069	Yang, H. et al., Nature, 2022 (JXLAB)
241	4411	84.4193	0.98368	F6 (HS)	F6	China	CEC	China-Europe Crossbred	Male	150	#N/A	CNP0001069	Yang, H. et al., Nature, 2022 (JXLAB)
242	4422	186.275	0.98105	F6 (HS)	F6	China	CEC	China-Europe Crossbred	Female	150	#N/A	CNP0001069	Yang, H. et al., Nature, 2022 (JXLAB)
243	4425	82.6762	0.98316	F6 (HS)	F6	China	CEC	China-Europe Crossbred	Male	150	#N/A	CNP0001069	Yang, H. et al., Nature, 2022 (JXLAB)
244	4428	88.8745	0.97999	F6 (HS)	F6	China	CEC	China-Europe Crossbred	Female	150	#N/A	CNP0001069	Yang, H. et al., Nature, 2022 (JXLAB)
245	4436	89.7693	0.98016	F6 (HS)	F6	China	CEC	China-Europe Crossbred	Female	150	#N/A	CNP0001069	Yang, H. et al., Nature, 2022 (JXLAB)
246	4443	91.3513	0.98366	F6 (HS)	F6	China	CEC	China-Europe Crossbred	Male	150	#N/A	CNP0001069	Yang, H. et al., Nature, 2022 (JXLAB)
247	4446	82.645	0.98019	F6 (HS)	F6	China	CEC	China-Europe Crossbred	Female	150	#N/A	CNP0001069	Yang, H. et al., Nature, 2022 (JXLAB)
248	4448	86.7635	0.98023	F6 (HS)	F6	China	CEC	China-Europe Crossbred	Female	150	#N/A	CNP0001069	Yang, H. et al., Nature, 2022 (JXLAB)
249	4460	82.1021	0.98006	F6 (HS)	F6	China	CEC	China-Europe Crossbred	Female	150	#N/A	CNP0001069	Yang, H. et al., Nature, 2022 (JXLAB)
250	4502	123.386	0.98014	F6 (HS)	F6	China	CEC	China-Europe Crossbred	Female	150	#N/A	CNP0001069	Yang, H. et al., Nature, 2022 (JXLAB)
251	4504	82.7277	0.97978	F6 (HS)	F6	China	CEC	China-Europe Crossbred	Female	150	#N/A	CNP0001069	Yang, H. et al., Nature, 2022 (JXLAB)
252	4508	75.6185	0.97966	F6 (HS)	F6	China	CEC	China-Europe Crossbred	Female	150	#N/A	CNP0001069	Yang, H. et al., Nature, 2022 (JXLAB)
253	4510	84.8164	0.97974	F6 (HS)	F6	China	CEC	China-Europe Crossbred	Female	150	#N/A	CNP0001069	Yang, H. et al., Nature, 2022 (JXLAB)
254	4512	86.7463	0.97995	F6 (HS)	F6	China	CEC	China-Europe Crossbred	Female	150	#N/A	CNP0001069	Yang, H. et al., Nature, 2022 (JXLAB)
255	4513	83.4622	0.98349	F6 (HS)	F6	China	CEC	China-Europe Crossbred	Male	150	#N/A	CNP0001069	Yang, H. et al., Nature, 2022 (JXLAB)
256	4514	55.1058	0.97985	F6 (HS)	F6	China	CEC	China-Europe Crossbred	Female	150	#N/A	CNP0001069	Yang, H. et al., Nature, 2022 (JXLAB)
257	4515	83.3889	0.98356	F6 (HS)	F6	China	CEC	China-Europe Crossbred	Male	150	#N/A	CNP0001069	Yang, H. et al., Nature, 2022 (JXLAB)
258	4518	74.0437	0.98003	F6 (HS)	F6	China	CEC	China-Europe Crossbred	Female	150	#N/A	CNP0001069	Yang, H. et al., Nature, 2022 (JXLAB)
259	4519	134.122	0.98396	F6 (HS)	F6	China	CEC	China-Europe Crossbred	Male	150	#N/A	CNP0001069	Yang, H. et al., Nature, 2022 (JXLAB)
260	4522	152.51	0.98103	F6 (HS)	F6	China	CEC	China-Europe Crossbred	Female	150	#N/A	CNP0001069	Yang, H. et al., Nature, 2022 (JXLAB)
261	4523	81.9468	0.98271	F6 (HS)	F6	China	CEC	China-Europe Crossbred	Male	150	#N/A	CNP0001069	Yang, H. et al., Nature, 2022 (JXLAB)
262	4525	54.4407	0.98324	F6 (HS)	F6	China	CEC	China-Europe Crossbred	Male	150	#N/A	CNP0001069	Yang, H. et al., Nature, 2022 (JXLAB)
263	4527	141.522	0.98378	F6 (HS)	F6	China	CEC	China-Europe Crossbred	Male	150	#N/A	CNP0001069	Yang, H. et al., Nature, 2022 (JXLAB)
264	4530	151.253	0.98053	F6 (HS)	F6	China	CEC	China-Europe Crossbred	Female	150	#N/A	CNP0001069	Yang, H. et al., Nature, 2022 (JXLAB)
265	4532	150.559	0.9809	F6 (HS)	F6	China	CEC	China-Europe Crossbred	Female	150	#N/A	CNP0001069	Yang, H. et al., Nature, 2022 (JXLAB)
266	4534	54.1678	0.97972	F6 (HS)	F6	China	CEC	China-Europe Crossbred	Female	150	#N/A	CNP0001069	Yang, H. et al., Nature, 2022 (JXLAB)
267	4542	124.798	0.98017	F6 (HS)	F6	China	CEC	China-Europe Crossbred	Female	150	#N/A	CNP0001069	Yang, H. et al., Nature, 2022 (JXLAB)
268	4550	125.118	0.98054	F6 (HS)	F6	China	CEC	China-Europe Crossbred	Female	150	#N/A	CNP0001069	Yang, H. et al., Nature, 2022 (JXLAB)
269	4552	52.632	0.97972	F6 (HS)	F6	China	CEC	China-Europe Crossbred	Female	150	#N/A	CNP0001069	Yang, H. et al., Nature, 2022 (JXLAB)
270	4554	160.766	0.98099	F6 (HS)	F6	China	CEC	China-Europe Crossbred	Female	150	#N/A	CNP0001069	Yang, H. et al., Nature, 2022 (JXLAB)
271	4556	48.5596	0.9797	F6 (HS)	F6	China	CEC	China-Europe Crossbred	Female	150	#N/A	CNP0001069	Yang, H. et al., Nature, 2022 (JXLAB)
272	4560	71.2075	0.9805	F6 (HS)	F6	China	CEC	China-Europe Crossbred	Female	150	#N/A	CNP0001069	Yang, H. et al., Nature, 2022 (JXLAB)
273	4563	58.5958	0.98009	F6 (HS)	F6	China	CEC	China-Europe Crossbred	Female	150	#N/A	CNP0001069	Yang, H. et al., Nature, 2022 (JXLAB)
274	4580	122.53	0.98073	F6 (HS)	F6	China	CEC	China-Europe Crossbred	Female	150	#N/A	CNP0001069	Yang, H. et al., Nature, 2022 (JXLAB)
275	4582	60.5497	0.98017	F6 (HS)	F6	China	CEC	China-Europe Crossbred	Female	150	#N/A	CNP0001069	Yang, H. et al., Nature, 2022 (JXLAB)
276	4585	48.2115	0.9823	F6 (HS)	F6	China	CEC	China-Europe Crossbred	Male	150	#N/A	CNP0001069	Yang, H. et al., Nature, 2022 (JXLAB)
277	4588	64.3857	0.98002	F6 (HS)	F6	China	CEC	China-Europe Crossbred	Female	150	#N/A	CNP0001069	Yang, H. et al., Nature, 2022 (JXLAB)
278	4589	139.616	0.98347	F6 (HS)	F6	China	CEC	China-Europe Crossbred	Male	150	#N/A	CNP0001069	Yang, H. et al., Nature, 2022 (JXLAB)
279	4592	154.537	0.98084	F6 (HS)	F6	China	CEC	China-Europe Crossbred	Female	150	#N/A	CNP0001069	Yang, H. et al., Nature, 2022 (JXLAB)
280	4593	53.3807	0.98254	F6 (HS)	F6	China	CEC	China-Europe Crossbred	Male	150	#N/A	CNP0001069	Yang, H. et al., Nature, 2022 (JXLAB)
281	4596	139.792	0.98086	F6 (HS)	F6	China	CEC	China-Europe Crossbred	Female	150	#N/A	CNP0001069	Yang, H. et al., Nature, 2022 (JXLAB)
282	4650	126.992	0.98037	F6 (HS)	F6	China	CEC	China-Europe Crossbred	Female	150	#N/A	CNP0001069	Yang, H. et al., Nature, 2022 (JXLAB)
283	4651	128.37	0.98377	F6 (HS)	F6	China	CEC	China-Europe Crossbred	Male	150	#N/A	CNP0001069	Yang, H. et al., Nature, 2022 (JXLAB)
284	4653	53.9132	0.98316	F6 (HS)	F6	China	CEC	China-Europe Crossbred	Male	150	#N/A	CNP0001069	Yang, H. et al., Nature, 2022 (JXLAB)
285	4655	55.2508	0.98284	F6 (HS)	F6	China	CEC	China-Europe Crossbred	Male	150	#N/A	CNP0001069	Yang, H. et al., Nature, 2022 (JXLAB)
286	4656	138.609	0.98087	F6 (HS)	F6	China	CEC	China-Europe Crossbred	Female	150	#N/A	CNP0001069	Yang, H. et al., Nature, 2022 (JXLAB)
287	4657	55.4129	0.98312	F6 (HS)	F6	China	CEC	China-Europe Crossbred	Male	150	#N/A	CNP0001069	Yang, H. et al., Nature, 2022 (JXLAB)
288	4658	50.0697	0.97935	F6 (HS)	F6	China	CEC	China-Europe Crossbred	Female	150	#N/A	CNP0001069	Yang, H. et al., Nature, 2022 (JXLAB)
289	4659	48.4393	0.98264	F6 (HS)	F6	China	CEC	China-Europe Crossbred	Male	150	#N/A	CNP0001069	Yang, H. et al., Nature, 2022 (JXLAB)
290	4660	56.8033	0.9827	F6 (HS)	F6	China	CEC	China-Europe Crossbred	Male	150	#N/A	CNP0001069	Yang, H. et al., Nature, 2022 (JXLAB)
291	4661	53.8135	0.97972	F6 (HS)	F6	China	CEC	China-Europe Crossbred	Female	150	#N/A	CNP0001069	Yang, H. et al., Nature, 2022 (JXLAB)
292	4664	133.806	0.98384	F6 (HS)	F6	China	CEC	China-Europe Crossbred	Male	150	#N/A	CNP0001069	Yang, H. et al., Nature, 2022 (JXLAB)
293	4665	144.917	0.9807	F6 (HS)	F6	China	CEC	China-Europe Crossbred	Female	150	#N/A	CNP0001069	Yang, H. et al., Nature, 2022 (JXLAB)
294	4666	136.707	0.98068	F6 (HS)	F6	China	CEC	China-Europe Crossbred	Female	150	#N/A	CNP0001069	Yang, H. et al., Nature, 2022 (JXLAB)
295	4669	135.844	0.98377	F6 (HS)	F6	China	CEC	China-Europe Crossbred	Male	150	#N/A	CNP0001069	Yang, H. et al., Nature, 2022 (JXLAB)
296	4672	155.756	0.98084	F6 (HS)	F6	China	CEC	China-Europe Crossbred	Female	150	#N/A	CNP0001069	Yang, H. et al., Nature, 2022 (JXLAB)
297	4675	78.0732	0.98363	F6 (HS)	F6	China	CEC	China-Europe Crossbred	Male	150	#N/A	CNP0001069	Yang, H. et al., Nature, 2022 (JXLAB)
298	4676	56.3322	0.97989	F6 (HS)	F6	China	CEC	China-Europe Crossbred	Female	150	#N/A	CNP0001069	Yang, H. et al., Nature, 2022 (JXLAB)
299	4679	59.5386	0.98331	F6 (HS)	F6	China	CEC	China-Europe Crossbred	Male	150	#N/A	CNP0001069	Yang, H. et al., Nature, 2022 (JXLAB)
300	4680	62.7853	0.98002	F6 (HS)	F6	China	CEC	China-Europe Crossbred	Female	150	#N/A	CNP0001069	Yang, H. et al., Nature, 2022 (JXLAB)
301	4681	73.3595	0.98326	F6 (HS)	F6	China	CEC	China-Europe Crossbred	Male	150	#N/A	CNP0001069	Yang, H. et al., Nature, 2022 (JXLAB)
302	4689	55.9462	0.9834	F6 (HS)	F6	China	CEC	China-Europe Crossbred	Male	150	#N/A	CNP0001069	Yang, H. et al., Nature, 2022 (JXLAB)
303	4690	50.5304	0.97868	F6 (HS)	F6	China	CEC	China-Europe Crossbred	Female	150	#N/A	CNP0001069	Yang, H. et al., Nature, 2022 (JXLAB)
304	4692	55.0052	0.97978	F6 (HS)	F6	China	CEC	China-Europe Crossbred	Female	150	#N/A	CNP0001069	Yang, H. et al., Nature, 2022 (JXLAB)
305	4695	62.6692	0.98335	F6 (HS)	F6	China	CEC	China-Europe Crossbred	Male	150	#N/A	CNP0001069	Yang, H. et al., Nature, 2022 (JXLAB)
306	4700	119.482	0.98077	F6 (HS)	F6	China	CEC	China-Europe Crossbred	Female	150	#N/A	CNP0001069	Yang, H. et al., Nature, 2022 (JXLAB)
307	4701	62.2229	0.98339	F6 (HS)	F6	China	CEC	China-Europe Crossbred	Male	150	#N/A	CNP0001069	Yang, H. et al., Nature, 2022 (JXLAB)
308	4704	55.0022	0.97995	F6 (HS)	F6	China	CEC	China-Europe Crossbred	Female	150	#N/A	CNP0001069	Yang, H. et al., Nature, 2022 (JXLAB)
309	4706	60.0627	0.97965	F6 (HS)	F6	China	CEC	China-Europe Crossbred	Female	150	#N/A	CNP0001069	Yang, H. et al., Nature, 2022 (JXLAB)
310	4708	53.1195	0.98384	F6 (HS)	F6	China	CEC	China-Europe Crossbred	Male	150	#N/A	CNP0001069	Yang, H. et al., Nature, 2022 (JXLAB)
311	4710	64.1985	0.97955	F6 (HS)	F6	China	CEC	China-Europe Crossbred	Female	150	#N/A	CNP0001069	Yang, H. et al., Nature, 2022 (JXLAB)
312	4712	58.3365	0.97951	F6 (HS)	F6	China	CEC	China-Europe Crossbred	Female	150	#N/A	CNP0001069	Yang, H. et al., Nature, 2022 (JXLAB)
313	4713	59.9523	0.98293	F6 (HS)	F6	China	CEC	China-Europe Crossbred	Male	150	#N/A	CNP0001069	Yang, H. et al., Nature, 2022 (JXLAB)
314	4716	61.4599	0.97958	F6 (HS)	F6	China	CEC	China-Europe Crossbred	Female	150	#N/A	CNP0001069	Yang, H. et al., Nature, 2022 (JXLAB)
315	4720	57.5672	0.97939	F6 (HS)	F6	China	CEC	China-Europe Crossbred	Female	150	#N/A	CNP0001069	Yang, H. et al., Nature, 2022 (JXLAB)
316	4721	63.8891	0.98321	F6 (HS)	F6	China	CEC	China-Europe Crossbred	Male	150	#N/A	CNP0001069	Yang, H. et al., Nature, 2022 (JXLAB)
317	4724	52.1949	0.9795	F6 (HS)	F6	China	CEC	China-Europe Crossbred	Female	150	#N/A	CNP0001069	Yang, H. et al., Nature, 2022 (JXLAB)
318	4726	70.6799	0.97978	F6 (HS)	F6	China	CEC	China-Europe Crossbred	Female	150	#N/A	CNP0001069	Yang, H. et al., Nature, 2022 (JXLAB)
319	4732	57.4649	0.97961	F6 (HS)	F6	China	CEC	China-Europe Crossbred	Female	150	#N/A	CNP0001069	Yang, H. et al., Nature, 2022 (JXLAB)
320	4734	63.0999	0.98005	F6 (HS)	F6	China	CEC	China-Europe Crossbred	Female	150	#N/A	CNP0001069	Yang, H. et al., Nature, 2022 (JXLAB)
321	4735	105.651	0.98362	F6 (HS)	F6	China	CEC	China-Europe Crossbred	Male	150	#N/A	CNP0001069	Yang, H. et al., Nature, 2022 (JXLAB)
322	4738	181.298	0.98087	F6 (HS)	F6	China	CEC	China-Europe Crossbred	Female	150	#N/A	CNP0001069	Yang, H. et al., Nature, 2022 (JXLAB)
323	4744	61.5277	0.97967	F6 (HS)	F6	China	CEC	China-Europe Crossbred	Female	150	#N/A	CNP0001069	Yang, H. et al., Nature, 2022 (JXLAB)
324	4747	62.4488	0.98327	F6 (HS)	F6	China	CEC	China-Europe Crossbred	Male	150	#N/A	CNP0001069	Yang, H. et al., Nature, 2022 (JXLAB)
325	4749	67.3867	0.98299	F6 (HS)	F6	China	CEC	China-Europe Crossbred	Male	150	#N/A	CNP0001069	Yang, H. et al., Nature, 2022 (JXLAB)
326	4750	63.4284	0.97929	F6 (HS)	F6	China	CEC	China-Europe Crossbred	Female	150	#N/A	CNP0001069	Yang, H. et al., Nature, 2022 (JXLAB)
327	4753	133.951	0.98334	F6 (HS)	F6	China	CEC	China-Europe Crossbred	Male	150	#N/A	CNP0001069	Yang, H. et al., Nature, 2022 (JXLAB)
328	4756	61.793	0.97991	F6 (HS)	F6	China	CEC	China-Europe Crossbred	Female	150	#N/A	CNP0001069	Yang, H. et al., Nature, 2022 (JXLAB)
329	4759	66.6813	0.98275	F6 (HS)	F6	China	CEC	China-Europe Crossbred	Male	150	#N/A	CNP0001069	Yang, H. et al., Nature, 2022 (JXLAB)
330	4760	55.4862	0.98001	F6 (HS)	F6	China	CEC	China-Europe Crossbred	Female	150	#N/A	CNP0001069	Yang, H. et al., Nature, 2022 (JXLAB)
331	4761	62.8828	0.9828	F6 (HS)	F6	China	CEC	China-Europe Crossbred	Male	150	#N/A	CNP0001069	Yang, H. et al., Nature, 2022 (JXLAB)
332	4764	58.4168	0.97976	F6 (HS)	F6	China	CEC	China-Europe Crossbred	Female	150	#N/A	CNP0001069	Yang, H. et al., Nature, 2022 (JXLAB)
333	4766	65.8864	0.97987	F6 (HS)	F6	China	CEC	China-Europe Crossbred	Female	150	#N/A	CNP0001069	Yang, H. et al., Nature, 2022 (JXLAB)
334	4769	62.2773	0.98329	F6 (HS)	F6	China	CEC	China-Europe Crossbred	Male	150	#N/A	CNP0001069	Yang, H. et al., Nature, 2022 (JXLAB)
335	4772	58.225	0.97971	F6 (HS)	F6	China	CEC	China-Europe Crossbred	Female	150	#N/A	CNP0001069	Yang, H. et al., Nature, 2022 (JXLAB)
336	4778	61.3083	0.97963	F6 (HS)	F6	China	CEC	China-Europe Crossbred	Female	150	#N/A	CNP0001069	Yang, H. et al., Nature, 2022 (JXLAB)
337	4780	140.027	0.98155	F6 (HS)	F6	China	CEC	China-Europe Crossbred	Female	150	#N/A	CNP0001069	Yang, H. et al., Nature, 2022 (JXLAB)
338	4783	196.12	0.98432	F6 (HS)	F6	China	CEC	China-Europe Crossbred	Male	150	#N/A	CNP0001069	Yang, H. et al., Nature, 2022 (JXLAB)
339	4785	58.2761	0.98343	F6 (HS)	F6	China	CEC	China-Europe Crossbred	Male	150	#N/A	CNP0001069	Yang, H. et al., Nature, 2022 (JXLAB)
340	4786	55.2195	0.97966	F6 (HS)	F6	China	CEC	China-Europe Crossbred	Female	150	#N/A	CNP0001069	Yang, H. et al., Nature, 2022 (JXLAB)
341	4788	61.0304	0.97964	F6 (HS)	F6	China	CEC	China-Europe Crossbred	Female	150	#N/A	CNP0001069	Yang, H. et al., Nature, 2022 (JXLAB)
342	4791	66.8787	0.98396	F6 (HS)	F6	China	CEC	China-Europe Crossbred	Male	150	#N/A	CNP0001069	Yang, H. et al., Nature, 2022 (JXLAB)
343	4796	59.3254	0.97964	F6 (HS)	F6	China	CEC	China-Europe Crossbred	Female	150	#N/A	CNP0001069	Yang, H. et al., Nature, 2022 (JXLAB)
344	4797	58.7657	0.98326	F6 (HS)	F6	China	CEC	China-Europe Crossbred	Male	150	#N/A	CNP0001069	Yang, H. et al., Nature, 2022 (JXLAB)
345	4803	58.9331	0.9834	F6 (HS)	F6	China	CEC	China-Europe Crossbred	Male	150	#N/A	CNP0001069	Yang, H. et al., Nature, 2022 (JXLAB)
346	4840	64.0007	0.98021	F6 (HS)	F6	China	CEC	China-Europe Crossbred	Female	150	#N/A	CNP0001069	Yang, H. et al., Nature, 2022 (JXLAB)
347	4842	134.617	0.98053	F6 (HS)	F6	China	CEC	China-Europe Crossbred	Female	150	#N/A	CNP0001069	Yang, H. et al., Nature, 2022 (JXLAB)
348	4844	134.656	0.9806	F6 (HS)	F6	China	CEC	China-Europe Crossbred	Female	150	#N/A	CNP0001069	Yang, H. et al., Nature, 2022 (JXLAB)
349	4846	59.9258	0.97968	F6 (HS)	F6	China	CEC	China-Europe Crossbred	Female	150	#N/A	CNP0001069	Yang, H. et al., Nature, 2022 (JXLAB)
350	4847	137.589	0.98384	F6 (HS)	F6	China	CEC	China-Europe Crossbred	Male	150	#N/A	CNP0001069	Yang, H. et al., Nature, 2022 (JXLAB)
351	4850	118.527	0.98054	F6 (HS)	F6	China	CEC	China-Europe Crossbred	Female	150	#N/A	CNP0001069	Yang, H. et al., Nature, 2022 (JXLAB)
352	4856	64.8063	0.97979	F6 (HS)	F6	China	CEC	China-Europe Crossbred	Female	150	#N/A	CNP0001069	Yang, H. et al., Nature, 2022 (JXLAB)
353	4864	151.468	0.98084	F6 (HS)	F6	China	CEC	China-Europe Crossbred	Female	150	#N/A	CNP0001069	Yang, H. et al., Nature, 2022 (JXLAB)
354	4867	55.7884	0.98274	F6 (HS)	F6	China	CEC	China-Europe Crossbred	Male	150	#N/A	CNP0001069	Yang, H. et al., Nature, 2022 (JXLAB)
355	4872	61.3261	0.97918	F6 (HS)	F6	China	CEC	China-Europe Crossbred	Female	150	#N/A	CNP0001069	Yang, H. et al., Nature, 2022 (JXLAB)
356	4873	55.586	0.98323	F6 (HS)	F6	China	CEC	China-Europe Crossbred	Male	150	#N/A	CNP0001069	Yang, H. et al., Nature, 2022 (JXLAB)
357	4878	130.597	0.98032	F6 (HS)	F6	China	CEC	China-Europe Crossbred	Female	150	#N/A	CNP0001069	Yang, H. et al., Nature, 2022 (JXLAB)
358	4881	52.9177	0.98325	F6 (HS)	F6	China	CEC	China-Europe Crossbred	Male	150	#N/A	CNP0001069	Yang, H. et al., Nature, 2022 (JXLAB)
359	4882	59.6916	0.97992	F6 (HS)	F6	China	CEC	China-Europe Crossbred	Female	150	#N/A	CNP0001069	Yang, H. et al., Nature, 2022 (JXLAB)
360	4888	64.4021	0.97955	F6 (HS)	F6	China	CEC	China-Europe Crossbred	Female	150	#N/A	CNP0001069	Yang, H. et al., Nature, 2022 (JXLAB)
361	4889	147.155	0.98329	F6 (HS)	F6	China	CEC	China-Europe Crossbred	Male	150	#N/A	CNP0001069	Yang, H. et al., Nature, 2022 (JXLAB)
362	4890	204.329	0.98126	F6 (HS)	F6	China	CEC	China-Europe Crossbred	Female	150	#N/A	CNP0001069	Yang, H. et al., Nature, 2022 (JXLAB)
363	4894	55.4475	0.9798	F6 (HS)	F6	China	CEC	China-Europe Crossbred	Female	150	#N/A	CNP0001069	Yang, H. et al., Nature, 2022 (JXLAB)
364	4901	47.7476	0.98302	F6 (HS)	F6	China	CEC	China-Europe Crossbred	Male	150	#N/A	CNP0001069	Yang, H. et al., Nature, 2022 (JXLAB)
365	4903	165.196	0.98415	F6 (HS)	F6	China	CEC	China-Europe Crossbred	Male	150	#N/A	CNP0001069	Yang, H. et al., Nature, 2022 (JXLAB)
366	4905	139.803	0.98423	F6 (HS)	F6	China	CEC	China-Europe Crossbred	Male	150	#N/A	CNP0001069	Yang, H. et al., Nature, 2022 (JXLAB)
367	4908	127.414	0.9807	F6 (HS)	F6	China	CEC	China-Europe Crossbred	Female	150	#N/A	CNP0001069	Yang, H. et al., Nature, 2022 (JXLAB)
368	4910	125.424	0.97995	F6 (HS)	F6	China	CEC	China-Europe Crossbred	Female	150	#N/A	CNP0001069	Yang, H. et al., Nature, 2022 (JXLAB)
369	4912	59.0711	0.98003	F6 (HS)	F6	China	CEC	China-Europe Crossbred	Female	150	#N/A	CNP0001069	Yang, H. et al., Nature, 2022 (JXLAB)
370	4915	57.9317	0.98297	F6 (HS)	F6	China	CEC	China-Europe Crossbred	Male	150	#N/A	CNP0001069	Yang, H. et al., Nature, 2022 (JXLAB)
371	4916	150.525	0.98064	F6 (HS)	F6	China	CEC	China-Europe Crossbred	Female	150	#N/A	CNP0001069	Yang, H. et al., Nature, 2022 (JXLAB)
372	4922	50.5793	0.97967	F6 (HS)	F6	China	CEC	China-Europe Crossbred	Female	150	#N/A	CNP0001069	Yang, H. et al., Nature, 2022 (JXLAB)
373	4923	54.2827	0.98346	F6 (HS)	F6	China	CEC	China-Europe Crossbred	Male	150	#N/A	CNP0001069	Yang, H. et al., Nature, 2022 (JXLAB)
374	4924	59.0562	0.97981	F6 (HS)	F6	China	CEC	China-Europe Crossbred	Female	150	#N/A	CNP0001069	Yang, H. et al., Nature, 2022 (JXLAB)
375	4926	61.912	0.97974	F6 (HS)	F6	China	CEC	China-Europe Crossbred	Female	150	#N/A	CNP0001069	Yang, H. et al., Nature, 2022 (JXLAB)
376	4928	65.347	0.97977	F6 (HS)	F6	China	CEC	China-Europe Crossbred	Female	150	#N/A	CNP0001069	Yang, H. et al., Nature, 2022 (JXLAB)
377	4930	165.018	0.98091	F6 (HS)	F6	China	CEC	China-Europe Crossbred	Female	150	#N/A	CNP0001069	Yang, H. et al., Nature, 2022 (JXLAB)
378	4936	141.112	0.98066	F6 (HS)	F6	China	CEC	China-Europe Crossbred	Female	150	#N/A	CNP0001069	Yang, H. et al., Nature, 2022 (JXLAB)
379	4940	144.722	0.9805	F6 (HS)	F6	China	CEC	China-Europe Crossbred	Female	150	#N/A	CNP0001069	Yang, H. et al., Nature, 2022 (JXLAB)
380	4941	160.126	0.98429	F6 (HS)	F6	China	CEC	China-Europe Crossbred	Male	150	#N/A	CNP0001069	Yang, H. et al., Nature, 2022 (JXLAB)
381	4942	162.991	0.98044	F6 (HS)	F6	China	CEC	China-Europe Crossbred	Female	150	#N/A	CNP0001069	Yang, H. et al., Nature, 2022 (JXLAB)
382	4943	60.9258	0.98291	F6 (HS)	F6	China	CEC	China-Europe Crossbred	Male	150	#N/A	CNP0001069	Yang, H. et al., Nature, 2022 (JXLAB)
383	4945	65.4435	0.98286	F6 (HS)	F6	China	CEC	China-Europe Crossbred	Male	150	#N/A	CNP0001069	Yang, H. et al., Nature, 2022 (JXLAB)
384	4946	108.827	0.97994	F6 (HS)	F6	China	CEC	China-Europe Crossbred	Female	150	#N/A	CNP0001069	Yang, H. et al., Nature, 2022 (JXLAB)
385	4947	67.7617	0.98303	F6 (HS)	F6	China	CEC	China-Europe Crossbred	Male	150	#N/A	CNP0001069	Yang, H. et al., Nature, 2022 (JXLAB)
386	4948	61.0347	0.97937	F6 (HS)	F6	China	CEC	China-Europe Crossbred	Female	150	#N/A	CNP0001069	Yang, H. et al., Nature, 2022 (JXLAB)
387	4950	57.8241	0.97915	F6 (HS)	F6	China	CEC	China-Europe Crossbred	Female	150	#N/A	CNP0001069	Yang, H. et al., Nature, 2022 (JXLAB)
388	4952	55.9308	0.97997	F6 (HS)	F6	China	CEC	China-Europe Crossbred	Female	150	#N/A	CNP0001069	Yang, H. et al., Nature, 2022 (JXLAB)
389	4954	56.029	0.97988	F6 (HS)	F6	China	CEC	China-Europe Crossbred	Female	150	#N/A	CNP0001069	Yang, H. et al., Nature, 2022 (JXLAB)
390	4958	134.851	0.98051	F6 (HS)	F6	China	CEC	China-Europe Crossbred	Female	150	#N/A	CNP0001069	Yang, H. et al., Nature, 2022 (JXLAB)
391	4960	55.4906	0.98019	F6 (HS)	F6	China	CEC	China-Europe Crossbred	Female	150	#N/A	CNP0001069	Yang, H. et al., Nature, 2022 (JXLAB)
392	4961	58.9364	0.98303	F6 (HS)	F6	China	CEC	China-Europe Crossbred	Male	150	#N/A	CNP0001069	Yang, H. et al., Nature, 2022 (JXLAB)
393	4962	56.7655	0.97994	F6 (HS)	F6	China	CEC	China-Europe Crossbred	Female	150	#N/A	CNP0001069	Yang, H. et al., Nature, 2022 (JXLAB)
394	4967	65.3738	0.98356	F6 (HS)	F6	China	CEC	China-Europe Crossbred	Male	150	#N/A	CNP0001069	Yang, H. et al., Nature, 2022 (JXLAB)
395	4968	59.7529	0.97948	F6 (HS)	F6	China	CEC	China-Europe Crossbred	Female	150	#N/A	CNP0001069	Yang, H. et al., Nature, 2022 (JXLAB)
396	4969	59.696	0.98269	F6 (HS)	F6	China	CEC	China-Europe Crossbred	Male	150	#N/A	CNP0001069	Yang, H. et al., Nature, 2022 (JXLAB)
397	4972	71.4796	0.97967	F6 (HS)	F6	China	CEC	China-Europe Crossbred	Female	150	#N/A	CNP0001069	Yang, H. et al., Nature, 2022 (JXLAB)
398	4973	65.6866	0.98275	F6 (HS)	F6	China	CEC	China-Europe Crossbred	Male	150	#N/A	CNP0001069	Yang, H. et al., Nature, 2022 (JXLAB)
399	4974	61.0451	0.97942	F6 (HS)	F6	China	CEC	China-Europe Crossbred	Female	150	#N/A	CNP0001069	Yang, H. et al., Nature, 2022 (JXLAB)
400	4975	50.732	0.98242	F6 (HS)	F6	China	CEC	China-Europe Crossbred	Male	150	#N/A	CNP0001069	Yang, H. et al., Nature, 2022 (JXLAB)
401	4976	53.4707	0.97954	F6 (HS)	F6	China	CEC	China-Europe Crossbred	Female	150	#N/A	CNP0001069	Yang, H. et al., Nature, 2022 (JXLAB)
402	4978	50.0204	0.97971	F6 (HS)	F6	China	CEC	China-Europe Crossbred	Female	150	#N/A	CNP0001069	Yang, H. et al., Nature, 2022 (JXLAB)
403	4979	63.8685	0.98282	F6 (HS)	F6	China	CEC	China-Europe Crossbred	Male	150	#N/A	CNP0001069	Yang, H. et al., Nature, 2022 (JXLAB)
404	4981	114.198	0.98335	F6 (HS)	F6	China	CEC	China-Europe Crossbred	Male	150	#N/A	CNP0001069	Yang, H. et al., Nature, 2022 (JXLAB)
405	4982	50.7986	0.97918	F6 (HS)	F6	China	CEC	China-Europe Crossbred	Female	150	#N/A	CNP0001069	Yang, H. et al., Nature, 2022 (JXLAB)
406	4983	66.3132	0.98341	F6 (HS)	F6	China	CEC	China-Europe Crossbred	Male	150	#N/A	CNP0001069	Yang, H. et al., Nature, 2022 (JXLAB)
407	4984	58.4359	0.97943	F6 (HS)	F6	China	CEC	China-Europe Crossbred	Female	150	#N/A	CNP0001069	Yang, H. et al., Nature, 2022 (JXLAB)
408	4987	62.7224	0.983	F6 (HS)	F6	China	CEC	China-Europe Crossbred	Male	150	#N/A	CNP0001069	Yang, H. et al., Nature, 2022 (JXLAB)
409	4988	159.641	0.98053	F6 (HS)	F6	China	CEC	China-Europe Crossbred	Female	150	#N/A	CNP0001069	Yang, H. et al., Nature, 2022 (JXLAB)
410	4989	60.0018	0.98276	F6 (HS)	F6	China	CEC	China-Europe Crossbred	Male	150	#N/A	CNP0001069	Yang, H. et al., Nature, 2022 (JXLAB)
411	4990	100.542	0.98006	F6 (HS)	F6	China	CEC	China-Europe Crossbred	Female	150	#N/A	CNP0001069	Yang, H. et al., Nature, 2022 (JXLAB)
412	4992	58.0784	0.97942	F6 (HS)	F6	China	CEC	China-Europe Crossbred	Female	150	#N/A	CNP0001069	Yang, H. et al., Nature, 2022 (JXLAB)
413	4993	145.632	0.98374	F6 (HS)	F6	China	CEC	China-Europe Crossbred	Male	150	#N/A	CNP0001069	Yang, H. et al., Nature, 2022 (JXLAB)
414	4997	67.0139	0.98309	F6 (HS)	F6	China	CEC	China-Europe Crossbred	Male	150	#N/A	CNP0001069	Yang, H. et al., Nature, 2022 (JXLAB)
415	4999	66.4586	0.98305	F6 (HS)	F6	China	CEC	China-Europe Crossbred	Male	150	#N/A	CNP0001069	Yang, H. et al., Nature, 2022 (JXLAB)
416	5003	180.843	0.98433	F6 (HS)	F6	China	CEC	China-Europe Crossbred	Male	150	#N/A	CNP0001069	Yang, H. et al., Nature, 2022 (JXLAB)
417	5007	60.0665	0.9828	F6 (HS)	F6	China	CEC	China-Europe Crossbred	Male	150	#N/A	CNP0001069	Yang, H. et al., Nature, 2022 (JXLAB)
418	5012	60.7641	0.97977	F6 (HS)	F6	China	CEC	China-Europe Crossbred	Female	150	#N/A	CNP0001069	Yang, H. et al., Nature, 2022 (JXLAB)
419	5014	70.5715	0.97972	F6 (HS)	F6	China	CEC	China-Europe Crossbred	Female	150	#N/A	CNP0001069	Yang, H. et al., Nature, 2022 (JXLAB)
420	5018	126.183	0.98034	F6 (HS)	F6	China	CEC	China-Europe Crossbred	Female	150	#N/A	CNP0001069	Yang, H. et al., Nature, 2022 (JXLAB)
421	5020	58.1542	0.97948	F6 (HS)	F6	China	CEC	China-Europe Crossbred	Female	150	#N/A	CNP0001069	Yang, H. et al., Nature, 2022 (JXLAB)
422	5021	83.5639	0.98294	F6 (HS)	F6	China	CEC	China-Europe Crossbred	Male	150	#N/A	CNP0001069	Yang, H. et al., Nature, 2022 (JXLAB)
423	5023	55.0894	0.98306	F6 (HS)	F6	China	CEC	China-Europe Crossbred	Male	150	#N/A	CNP0001069	Yang, H. et al., Nature, 2022 (JXLAB)
424	5028	64.2581	0.98002	F6 (HS)	F6	China	CEC	China-Europe Crossbred	Female	150	#N/A	CNP0001069	Yang, H. et al., Nature, 2022 (JXLAB)
425	5031	65.2078	0.98316	F6 (HS)	F6	China	CEC	China-Europe Crossbred	Male	150	#N/A	CNP0001069	Yang, H. et al., Nature, 2022 (JXLAB)
426	5032	65.7089	0.98026	F6 (HS)	F6	China	CEC	China-Europe Crossbred	Female	150	#N/A	CNP0001069	Yang, H. et al., Nature, 2022 (JXLAB)
427	5035	57.9751	0.98283	F6 (HS)	F6	China	CEC	China-Europe Crossbred	Male	150	#N/A	CNP0001069	Yang, H. et al., Nature, 2022 (JXLAB)
428	5037	127.223	0.98402	F6 (HS)	F6	China	CEC	China-Europe Crossbred	Male	150	#N/A	CNP0001069	Yang, H. et al., Nature, 2022 (JXLAB)
429	5039	71.5682	0.9828	F6 (HS)	F6	China	CEC	China-Europe Crossbred	Male	150	#N/A	CNP0001069	Yang, H. et al., Nature, 2022 (JXLAB)
430	5042	70.8876	0.97994	F6 (HS)	F6	China	CEC	China-Europe Crossbred	Female	150	#N/A	CNP0001069	Yang, H. et al., Nature, 2022 (JXLAB)
431	5046	147.564	0.98102	F6 (HS)	F6	China	CEC	China-Europe Crossbred	Female	150	#N/A	CNP0001069	Yang, H. et al., Nature, 2022 (JXLAB)
432	5072	60.3576	0.97986	F6 (HS)	F6	China	CEC	China-Europe Crossbred	Female	150	#N/A	CNP0001069	Yang, H. et al., Nature, 2022 (JXLAB)
433	5104	65.9117	0.97931	F6 (HS)	F6	China	CEC	China-Europe Crossbred	Female	150	#N/A	CNP0001069	Yang, H. et al., Nature, 2022 (JXLAB)
434	5108	58.0408	0.97926	F6 (HS)	F6	China	CEC	China-Europe Crossbred	Female	150	#N/A	CNP0001069	Yang, H. et al., Nature, 2022 (JXLAB)
435	5110	135.486	0.98013	F6 (HS)	F6	China	CEC	China-Europe Crossbred	Female	150	#N/A	CNP0001069	Yang, H. et al., Nature, 2022 (JXLAB)
436	5112	123.674	0.9804	F6 (HS)	F6	China	CEC	China-Europe Crossbred	Female	150	#N/A	CNP0001069	Yang, H. et al., Nature, 2022 (JXLAB)
437	5114	62.0224	0.97979	F6 (HS)	F6	China	CEC	China-Europe Crossbred	Female	150	#N/A	CNP0001069	Yang, H. et al., Nature, 2022 (JXLAB)
438	5136	64.2864	0.97948	F6 (HS)	F6	China	CEC	China-Europe Crossbred	Female	150	#N/A	CNP0001069	Yang, H. et al., Nature, 2022 (JXLAB)
439	5140	58.0832	0.97961	F6 (HS)	F6	China	CEC	China-Europe Crossbred	Female	150	#N/A	CNP0001069	Yang, H. et al., Nature, 2022 (JXLAB)
440	5158	56.891	0.97943	F6 (HS)	F6	China	CEC	China-Europe Crossbred	Female	150	#N/A	CNP0001069	Yang, H. et al., Nature, 2022 (JXLAB)
441	5163	50.7704	0.98298	F6 (HS)	F6	China	CEC	China-Europe Crossbred	Male	150	#N/A	CNP0001069	Yang, H. et al., Nature, 2022 (JXLAB)
442	5165	146.362	0.9842	F6 (HS)	F6	China	CEC	China-Europe Crossbred	Male	150	#N/A	CNP0001069	Yang, H. et al., Nature, 2022 (JXLAB)
443	5169	164.844	0.98414	F6 (HS)	F6	China	CEC	China-Europe Crossbred	Male	150	#N/A	CNP0001069	Yang, H. et al., Nature, 2022 (JXLAB)
444	5175	145.766	0.98412	F6 (HS)	F6	China	CEC	China-Europe Crossbred	Male	150	#N/A	CNP0001069	Yang, H. et al., Nature, 2022 (JXLAB)
445	5176	60.8312	0.97995	F6 (HS)	F6	China	CEC	China-Europe Crossbred	Female	150	#N/A	CNP0001069	Yang, H. et al., Nature, 2022 (JXLAB)
446	5184	160.543	0.98077	F6 (HS)	F6	China	CEC	China-Europe Crossbred	Female	150	#N/A	CNP0001069	Yang, H. et al., Nature, 2022 (JXLAB)
447	5186	145.523	0.98064	F6 (HS)	F6	China	CEC	China-Europe Crossbred	Female	150	#N/A	CNP0001069	Yang, H. et al., Nature, 2022 (JXLAB)
448	5189	56.7829	0.98278	F6 (HS)	F6	China	CEC	China-Europe Crossbred	Male	150	#N/A	CNP0001069	Yang, H. et al., Nature, 2022 (JXLAB)
449	5204	140.146	0.98052	F6 (HS)	F6	China	CEC	China-Europe Crossbred	Female	150	#N/A	CNP0001069	Yang, H. et al., Nature, 2022 (JXLAB)
450	5206	63.2446	0.9799	F6 (HS)	F6	China	CEC	China-Europe Crossbred	Female	150	#N/A	CNP0001069	Yang, H. et al., Nature, 2022 (JXLAB)
451	5224	149.099	0.98048	F6 (HS)	F6	China	CEC	China-Europe Crossbred	Female	150	#N/A	CNP0001069	Yang, H. et al., Nature, 2022 (JXLAB)
452	5229	126.05	0.98385	F6 (HS)	F6	China	CEC	China-Europe Crossbred	Male	150	#N/A	CNP0001069	Yang, H. et al., Nature, 2022 (JXLAB)
453	5231	59.6939	0.98332	F6 (HS)	F6	China	CEC	China-Europe Crossbred	Male	150	#N/A	CNP0001069	Yang, H. et al., Nature, 2022 (JXLAB)
454	5235	146.325	0.98485	F6 (HS)	F6	China	CEC	China-Europe Crossbred	Male	150	#N/A	CNP0001069	Yang, H. et al., Nature, 2022 (JXLAB)
455	5239	121.334	0.9838	F6 (HS)	F6	China	CEC	China-Europe Crossbred	Male	150	#N/A	CNP0001069	Yang, H. et al., Nature, 2022 (JXLAB)
456	5248	55.8617	0.98024	F6 (HS)	F6	China	CEC	China-Europe Crossbred	Female	150	#N/A	CNP0001069	Yang, H. et al., Nature, 2022 (JXLAB)
457	5250	64.0534	0.97993	F6 (HS)	F6	China	CEC	China-Europe Crossbred	Female	150	#N/A	CNP0001069	Yang, H. et al., Nature, 2022 (JXLAB)
458	5252	66.6562	0.97984	F6 (HS)	F6	China	CEC	China-Europe Crossbred	Female	150	#N/A	CNP0001069	Yang, H. et al., Nature, 2022 (JXLAB)
459	5256	141.451	0.98088	F6 (HS)	F6	China	CEC	China-Europe Crossbred	Female	150	#N/A	CNP0001069	Yang, H. et al., Nature, 2022 (JXLAB)
460	5277	84.2569	0.98332	F6 (HS)	F6	China	CEC	China-Europe Crossbred	Male	150	#N/A	CNP0001069	Yang, H. et al., Nature, 2022 (JXLAB)
461	5286	76.895	0.98026	F6 (HS)	F6	China	CEC	China-Europe Crossbred	Female	150	#N/A	CNP0001069	Yang, H. et al., Nature, 2022 (JXLAB)
462	5290	61.8157	0.97999	F6 (HS)	F6	China	CEC	China-Europe Crossbred	Female	150	#N/A	CNP0001069	Yang, H. et al., Nature, 2022 (JXLAB)
463	5295	76.0422	0.98408	F6 (HS)	F6	China	CEC	China-Europe Crossbred	Male	150	#N/A	CNP0001069	Yang, H. et al., Nature, 2022 (JXLAB)
464	5297	121.09	0.98413	F6 (HS)	F6	China	CEC	China-Europe Crossbred	Male	150	#N/A	CNP0001069	Yang, H. et al., Nature, 2022 (JXLAB)
465	5298	143.278	0.9807	F6 (HS)	F6	China	CEC	China-Europe Crossbred	Female	150	#N/A	CNP0001069	Yang, H. et al., Nature, 2022 (JXLAB)
466	5300	65.7647	0.97972	F6 (HS)	F6	China	CEC	China-Europe Crossbred	Female	150	#N/A	CNP0001069	Yang, H. et al., Nature, 2022 (JXLAB)
467	5323	132.932	0.98346	F6 (HS)	F6	China	CEC	China-Europe Crossbred	Male	150	#N/A	CNP0001069	Yang, H. et al., Nature, 2022 (JXLAB)
468	5329	133.022	0.98377	F6 (HS)	F6	China	CEC	China-Europe Crossbred	Male	150	#N/A	CNP0001069	Yang, H. et al., Nature, 2022 (JXLAB)
469	5331	131.743	0.98356	F6 (HS)	F6	China	CEC	China-Europe Crossbred	Male	150	#N/A	CNP0001069	Yang, H. et al., Nature, 2022 (JXLAB)
470	5332	62.1247	0.98003	F6 (HS)	F6	China	CEC	China-Europe Crossbred	Female	150	#N/A	CNP0001069	Yang, H. et al., Nature, 2022 (JXLAB)
471	5341	55.8659	0.98316	F6 (HS)	F6	China	CEC	China-Europe Crossbred	Male	150	#N/A	CNP0001069	Yang, H. et al., Nature, 2022 (JXLAB)
472	5342	177.636	0.98057	F6 (HS)	F6	China	CEC	China-Europe Crossbred	Female	150	#N/A	CNP0001069	Yang, H. et al., Nature, 2022 (JXLAB)
473	5345	141.697	0.98407	F6 (HS)	F6	China	CEC	China-Europe Crossbred	Male	150	#N/A	CNP0001069	Yang, H. et al., Nature, 2022 (JXLAB)
474	5348	59.2735	0.98	F6 (HS)	F6	China	CEC	China-Europe Crossbred	Female	150	#N/A	CNP0001069	Yang, H. et al., Nature, 2022 (JXLAB)
475	5372	61.3829	0.97994	F6 (HS)	F6	China	CEC	China-Europe Crossbred	Female	150	#N/A	CNP0001069	Yang, H. et al., Nature, 2022 (JXLAB)
476	5374	168.255	0.98087	F6 (HS)	F6	China	CEC	China-Europe Crossbred	Female	150	#N/A	CNP0001069	Yang, H. et al., Nature, 2022 (JXLAB)
477	5379	134.177	0.98335	F6 (HS)	F6	China	CEC	China-Europe Crossbred	Male	150	#N/A	CNP0001069	Yang, H. et al., Nature, 2022 (JXLAB)
478	5380	59.6655	0.97981	F6 (HS)	F6	China	CEC	China-Europe Crossbred	Female	150	#N/A	CNP0001069	Yang, H. et al., Nature, 2022 (JXLAB)
479	5381	57.3226	0.98228	F6 (HS)	F6	China	CEC	China-Europe Crossbred	Male	150	#N/A	CNP0001069	Yang, H. et al., Nature, 2022 (JXLAB)
480	5384	165.659	0.98077	F6 (HS)	F6	China	CEC	China-Europe Crossbred	Female	150	#N/A	CNP0001069	Yang, H. et al., Nature, 2022 (JXLAB)
481	5386	149.534	0.98059	F6 (HS)	F6	China	CEC	China-Europe Crossbred	Female	150	#N/A	CNP0001069	Yang, H. et al., Nature, 2022 (JXLAB)
482	5399	52.3302	0.98309	F6 (HS)	F6	China	CEC	China-Europe Crossbred	Male	150	#N/A	CNP0001069	Yang, H. et al., Nature, 2022 (JXLAB)
483	5401	64.56	0.98324	F6 (HS)	F6	China	CEC	China-Europe Crossbred	Male	150	#N/A	CNP0001069	Yang, H. et al., Nature, 2022 (JXLAB)
484	5403	65.0631	0.98322	F6 (HS)	F6	China	CEC	China-Europe Crossbred	Male	150	#N/A	CNP0001069	Yang, H. et al., Nature, 2022 (JXLAB)
485	5404	160.924	0.98063	F6 (HS)	F6	China	CEC	China-Europe Crossbred	Female	150	#N/A	CNP0001069	Yang, H. et al., Nature, 2022 (JXLAB)
486	5412	153.249	0.98128	F6 (HS)	F6	China	CEC	China-Europe Crossbred	Female	150	#N/A	CNP0001069	Yang, H. et al., Nature, 2022 (JXLAB)
487	5415	66.0612	0.98348	F6 (HS)	F6	China	CEC	China-Europe Crossbred	Male	150	#N/A	CNP0001069	Yang, H. et al., Nature, 2022 (JXLAB)
488	5417	65.4157	0.98315	F6 (HS)	F6	China	CEC	China-Europe Crossbred	Male	150	#N/A	CNP0001069	Yang, H. et al., Nature, 2022 (JXLAB)
489	5420	75.4642	0.98029	F6 (HS)	F6	China	CEC	China-Europe Crossbred	Female	150	#N/A	CNP0001069	Yang, H. et al., Nature, 2022 (JXLAB)
490	5434	52.6587	0.98005	F6 (HS)	F6	China	CEC	China-Europe Crossbred	Female	150	#N/A	CNP0001069	Yang, H. et al., Nature, 2022 (JXLAB)
491	5436	52.2066	0.97995	F6 (HS)	F6	China	CEC	China-Europe Crossbred	Female	150	#N/A	CNP0001069	Yang, H. et al., Nature, 2022 (JXLAB)
492	5444	58.9243	0.98001	F6 (HS)	F6	China	CEC	China-Europe Crossbred	Female	150	#N/A	CNP0001069	Yang, H. et al., Nature, 2022 (JXLAB)
493	5447	59.0521	0.98275	F6 (HS)	F6	China	CEC	China-Europe Crossbred	Male	150	#N/A	CNP0001069	Yang, H. et al., Nature, 2022 (JXLAB)
494	5449	68.7484	0.9837	F6 (HS)	F6	China	CEC	China-Europe Crossbred	Male	150	#N/A	CNP0001069	Yang, H. et al., Nature, 2022 (JXLAB)
495	5450	57.1354	0.97924	F6 (HS)	F6	China	CEC	China-Europe Crossbred	Female	150	#N/A	CNP0001069	Yang, H. et al., Nature, 2022 (JXLAB)
496	5472	88.7399	0.98054	F6 (HS)	F6	China	CEC	China-Europe Crossbred	Female	150	#N/A	CNP0001069	Yang, H. et al., Nature, 2022 (JXLAB)
497	5478	104.252	0.98056	F6 (HS)	F6	China	CEC	China-Europe Crossbred	Female	150	#N/A	CNP0001069	Yang, H. et al., Nature, 2022 (JXLAB)
498	5486	53.1757	0.97986	F6 (HS)	F6	China	CEC	China-Europe Crossbred	Female	150	#N/A	CNP0001069	Yang, H. et al., Nature, 2022 (JXLAB)
499	5490	62.8368	0.9794	F6 (HS)	F6	China	CEC	China-Europe Crossbred	Female	150	#N/A	CNP0001069	Yang, H. et al., Nature, 2022 (JXLAB)
500	5497	55.0888	0.98337	F6 (HS)	F6	China	CEC	China-Europe Crossbred	Male	150	#N/A	CNP0001069	Yang, H. et al., Nature, 2022 (JXLAB)
501	5510	130.57	0.98069	F6 (HS)	F6	China	CEC	China-Europe Crossbred	Female	150	#N/A	CNP0001069	Yang, H. et al., Nature, 2022 (JXLAB)
502	5511	65.1168	0.98366	F6 (HS)	F6	China	CEC	China-Europe Crossbred	Male	150	#N/A	CNP0001069	Yang, H. et al., Nature, 2022 (JXLAB)
503	5512	63.0657	0.97961	F6 (HS)	F6	China	CEC	China-Europe Crossbred	Female	150	#N/A	CNP0001069	Yang, H. et al., Nature, 2022 (JXLAB)
504	5515	98.2744	0.98337	F6 (HS)	F6	China	CEC	China-Europe Crossbred	Male	150	#N/A	CNP0001069	Yang, H. et al., Nature, 2022 (JXLAB)
505	5525	144.369	0.98397	F6 (HS)	F6	China	CEC	China-Europe Crossbred	Male	150	#N/A	CNP0001069	Yang, H. et al., Nature, 2022 (JXLAB)
506	5533	64.5231	0.98338	F6 (HS)	F6	China	CEC	China-Europe Crossbred	Male	150	#N/A	CNP0001069	Yang, H. et al., Nature, 2022 (JXLAB)
507	5569	63.3242	0.98271	F6 (HS)	F6	China	CEC	China-Europe Crossbred	Male	150	#N/A	CNP0001069	Yang, H. et al., Nature, 2022 (JXLAB)
508	5571	71.559	0.98325	F6 (HS)	F6	China	CEC	China-Europe Crossbred	Male	150	#N/A	CNP0001069	Yang, H. et al., Nature, 2022 (JXLAB)
509	5575	59.542	0.98292	F6 (HS)	F6	China	CEC	China-Europe Crossbred	Male	150	#N/A	CNP0001069	Yang, H. et al., Nature, 2022 (JXLAB)
510	5595	58.5294	0.98	F6 (HS)	F6	China	CEC	China-Europe Crossbred	Female	150	#N/A	CNP0001069	Yang, H. et al., Nature, 2022 (JXLAB)
511	5615	57.6358	0.98327	F6 (HS)	F6	China	CEC	China-Europe Crossbred	Male	150	#N/A	CNP0001069	Yang, H. et al., Nature, 2022 (JXLAB)
512	5617	59.335	0.98323	F6 (HS)	F6	China	CEC	China-Europe Crossbred	Male	150	#N/A	CNP0001069	Yang, H. et al., Nature, 2022 (JXLAB)
513	5619	54.6016	0.98337	F6 (HS)	F6	China	CEC	China-Europe Crossbred	Male	150	#N/A	CNP0001069	Yang, H. et al., Nature, 2022 (JXLAB)
514	5629	59.9904	0.98334	F6 (HS)	F6	China	CEC	China-Europe Crossbred	Male	150	#N/A	CNP0001069	Yang, H. et al., Nature, 2022 (JXLAB)
515	5633	58.7612	0.9827	F6 (HS)	F6	China	CEC	China-Europe Crossbred	Male	150	#N/A	CNP0001069	Yang, H. et al., Nature, 2022 (JXLAB)
516	5635	134.974	0.98337	F6 (HS)	F6	China	CEC	China-Europe Crossbred	Male	150	#N/A	CNP0001069	Yang, H. et al., Nature, 2022 (JXLAB)
517	5641	136.826	0.98372	F6 (HS)	F6	China	CEC	China-Europe Crossbred	Male	150	#N/A	CNP0001069	Yang, H. et al., Nature, 2022 (JXLAB)
518	5647	59.5384	0.98291	F6 (HS)	F6	China	CEC	China-Europe Crossbred	Male	150	#N/A	CNP0001069	Yang, H. et al., Nature, 2022 (JXLAB)
519	5653	50.7905	0.98283	F6 (HS)	F6	China	CEC	China-Europe Crossbred	Male	150	#N/A	CNP0001069	Yang, H. et al., Nature, 2022 (JXLAB)
520	SRR17256745	25.7325	0.9822	Bamei	BAM	E. China	ADP	Northern Asian Domestic Pig	Male	150	SAMN24148834	PRJNA691462	doi.org/10.1101/2021.12.17.473133
521	SRR17256747	29.5867	0.97909	Bamei	BAM	E. China	ADP	Northern Asian Domestic Pig	Female	150	SAMN24148832	PRJNA691462	doi.org/10.1101/2021.12.17.473133
522	SRR17256748	27.9801	0.97879	Bamei	BAM	E. China	ADP	Northern Asian Domestic Pig	Female	150	SAMN24148831	PRJNA691462	doi.org/10.1101/2021.12.17.473133
523	SRR17256750	24.3894	0.9781	Bamei	BAM	E. China	ADP	Northern Asian Domestic Pig	Female	150	SAMN24148829	PRJNA691462	doi.org/10.1101/2021.12.17.473133
524	SRR17687123	35.5151	0.97914	Min	MIN	Heilongjiang, China	ADP	Northern Asian Domestic Pig	Female	150	SAMN25146064	PRJNA530874	Ding et. al., BMC Genomics, 2019
525	SRR17687124	36.355	0.97885	Min	MIN	Heilongjiang, China	ADP	Northern Asian Domestic Pig	Female	150	SAMN25146063	PRJNA530874	Ding et. al., BMC Genomics, 2019
526	SRR13786976	25.3377	0.97857	Hechuan	HC	Chongqin, China	ADP	Northern Asian Domestic Pig	Female	150	SAMN22234314	PRJNA531381	Ma et. al., Evolutionary Applications, 2021
527	SRR13786977	22.6182	0.97805	Hechuan	HC	Chongqin, China	ADP	Northern Asian Domestic Pig	Female	150	SAMN22234313	PRJNA531381	Ma et. al., Evolutionary Applications, 2021
528	SRR13786978	21.9913	0.98007	Hechuan	HC	Chongqin, China	ADP	Northern Asian Domestic Pig	Female	150	SAMN22234312	PRJNA531381	Ma et. al., Evolutionary Applications, 2021
529	SRR13786979	23.4096	0.98017	Hechuan	HC	Chongqin, China	ADP	Northern Asian Domestic Pig	Female	150	SAMN22234311	PRJNA531381	Ma et. al., Evolutionary Applications, 2021
530	SRR13786980	21.1151	0.97965	Hechuan	HC	Chongqin, China	ADP	Northern Asian Domestic Pig	Female	150	SAMN22234310	PRJNA531381	Ma et. al., Evolutionary Applications, 2021
531	SRR13786981	23.3943	0.98009	Hechuan	HC	Chongqin, China	ADP	Northern Asian Domestic Pig	Female	150	SAMN22234309	PRJNA531381	Ma et. al., Evolutionary Applications, 2021
532	SRR13786982	32.0311	0.98019	Hechuan	HC	Chongqin, China	ADP	Northern Asian Domestic Pig	Female	150	SAMN22234308	PRJNA531381	Ma et. al., Evolutionary Applications, 2021
533	H22	22.1173	0.97724	Laiwu	LWU	Shandong, China	ADP	Northern Asian Domestic Pig	Female	150	#N/A	CNP0001069	Yang, H. et al., Nature, 2022 (JXLAB)
534	H24	22.2244	0.9776	Laiwu	LWU	Shandong, China	ADP	Northern Asian Domestic Pig	Female	150	#N/A	CNP0001069	Yang, H. et al., Nature, 2022 (JXLAB)
535	H28	24.0391	0.97678	Laiwu	LWU	Shandong, China	ADP	Northern Asian Domestic Pig	Female	150	#N/A	CNP0001069	Yang, H. et al., Nature, 2022 (JXLAB)
536	H29	24.7664	0.98142	Laiwu	LWU	Shandong, China	ADP	Northern Asian Domestic Pig	Male	150	#N/A	CNP0001069	Yang, H. et al., Nature, 2022 (JXLAB)
537	H61	22.5149	0.98063	Laiwu	LWU	Shandong, China	ADP	Northern Asian Domestic Pig	Male	150	#N/A	CNP0001069	Yang, H. et al., Nature, 2022 (JXLAB)
538	H85	24.2961	0.98023	Laiwu	LWU	Shandong, China	ADP	Northern Asian Domestic Pig	Male	150	#N/A	CNP0001069	Yang, H. et al., Nature, 2022 (JXLAB)
539	H88	28.1547	0.98046	Laiwu	LWU	Shandong, China	ADP	Northern Asian Domestic Pig	Male	150	#N/A	CNP0001069	Yang, H. et al., Nature, 2022 (JXLAB)
540	H99	24.3853	0.98036	Laiwu	LWU	Shandong, China	ADP	Northern Asian Domestic Pig	Male	150	#N/A	CNP0001069	Yang, H. et al., Nature, 2022 (JXLAB)
541	SRR17256737	22.9775	0.97797	Neijiang	NJ	Sichuan, China	ADP	Northern Asian Domestic Pig	Female	150	SAMN24148841	PRJNA691462	doi.org/10.1101/2021.12.17.473133
542	SRR9945439	30.1896	0.98135	Huai pig	HUAI	Jiangsu, China	ADP	South Asian Domestic Pig	Male	150	SAMN12551611	PRJNA530874	Ding et. al., BMC Genomics, 2019
543	SRR9945440	36.7223	0.98139	Huai pig	HUAI	Jiangsu, China	ADP	South Asian Domestic Pig	Male	150	SAMN12551610	PRJNA530874	Ding et. al., BMC Genomics, 2019
544	SRR9945441	38.2653	0.97873	Huai pig	HUAI	Jiangsu, China	ADP	South Asian Domestic Pig	Female	150	SAMN12551612	PRJNA530874	Ding et. al., BMC Genomics, 2019
545	SRR13786940	23.5996	0.97945	Qinshaohua	QSH	Hunan, China	ADP	South Asian Domestic Pig	Female	150	SAMN22234296	PRJNA531381	Ma et. al., Evolutionary Applications, 2021
546	SRR13786941	24.971	0.97876	Qinshaohua	QSH	Hunan, China	ADP	South Asian Domestic Pig	Female	150	SAMN22234295	PRJNA531381	Ma et. al., Evolutionary Applications, 2021
547	SRR13786942	25.0641	0.97886	Qinshaohua	QSH	Hunan, China	ADP	South Asian Domestic Pig	Female	150	SAMN22234294	PRJNA531381	Ma et. al., Evolutionary Applications, 2021
548	SRR13786990	23.2148	0.97856	Qinshaohua	QSH	Hunan, China	ADP	South Asian Domestic Pig	Female	150	SAMN22234300	PRJNA531381	Ma et. al., Evolutionary Applications, 2021
549	SRR13786991	23.229	0.97836	Qinshaohua	QSH	Hunan, China	ADP	South Asian Domestic Pig	Female	150	SAMN22234299	PRJNA531381	Ma et. al., Evolutionary Applications, 2021
550	SRR13786992	26.4855	0.98011	Qinshaohua	QSH	Hunan, China	ADP	South Asian Domestic Pig	Female	150	SAMN22234298	PRJNA531381	Ma et. al., Evolutionary Applications, 2021
551	SRR13786993	28.1255	0.97832	Qinshaohua	QSH	Hunan, China	ADP	South Asian Domestic Pig	Female	150	SAMN22234297	PRJNA531381	Ma et. al., Evolutionary Applications, 2021
552	s0021	22.6754	0.97728	Lean spotted pig	LA	Jiangxi, China	ADP	South Asian Domestic Pig	Female	150	#N/A	CRA011506	Tong et. Al., Nature Communications, 2023 (JXLAB)
553	s0449	21.6343	0.98103	Lean spotted pig	LA	Jiangxi, China	ADP	South Asian Domestic Pig	Male	150	#N/A	CRA011506	Tong et. Al., Nature Communications, 2023 (JXLAB)
554	s12	21.245	0.98281	Lean spotted pig	LA	Jiangxi, China	ADP	South Asian Domestic Pig	Male	150	#N/A	CRA011506	Tong et. Al., Nature Communications, 2023 (JXLAB)
555	s5_jiangxilocal	23.9363	0.981	Lean spotted pig	LA	Jiangxi, China	ADP	South Asian Domestic Pig	Male	150	#N/A	CRA011506	Tong et. Al., Nature Communications, 2023 (JXLAB)
556	sV2	21.8548	0.98184	Lean spotted pig	LA	Jiangxi, China	ADP	South Asian Domestic Pig	Male	150	#N/A	CRA011506	Tong et. Al., Nature Communications, 2023 (JXLAB)
557	SRR9616267	36.3611	0.9805	Baoshan	BAS	Baoshan, Yunnan, China	ADP	Northern Asian Domestic Pig	Female	150	SAMN12173568	PRJNA530874	Ding et. al., BMC Genomics, 2019
558	SRR9616268	40.6716	0.98265	Baoshan	BAS	Baoshan, Yunnan, China	ADP	Northern Asian Domestic Pig	Male	150	SAMN12173569	PRJNA530874	Ding et. al., BMC Genomics, 2019
559	SRR9616269	37.3524	0.98298	Baoshan	BAS	Baoshan, Yunnan, China	ADP	Northern Asian Domestic Pig	Male	150	SAMN12173570	PRJNA530874	Ding et. al., BMC Genomics, 2019
560	H1	23.2984	0.98056	Erhualian	EHL	Wuxi, Jiangsu, China	ADP	Northern Asian Domestic Pig	Male	150	#N/A	CNP0001069	Yang, H. et al., Nature, 2022 (JXLAB)
561	H11	23.7835	0.98111	Erhualian	EHL	Wuxi, Jiangsu, China	ADP	Northern Asian Domestic Pig	Male	150	#N/A	CNP0001069	Yang, H. et al., Nature, 2022 (JXLAB)
562	H13	23.8406	0.98104	Erhualian	EHL	Wuxi, Jiangsu, China	ADP	Northern Asian Domestic Pig	Male	150	#N/A	CNP0001069	Yang, H. et al., Nature, 2022 (JXLAB)
563	H38	23.0616	0.97737	Erhualian	EHL	Wuxi, Jiangsu, China	ADP	Northern Asian Domestic Pig	Female	150	#N/A	CNP0001069	Yang, H. et al., Nature, 2022 (JXLAB)
564	H6	22.3948	0.97727	Erhualian	EHL	Wuxi, Jiangsu, China	ADP	Northern Asian Domestic Pig	Female	150	#N/A	CNP0001069	Yang, H. et al., Nature, 2022 (JXLAB)
565	H7	21.9868	0.9803	Erhualian	EHL	Wuxi, Jiangsu, China	ADP	Northern Asian Domestic Pig	Male	150	#N/A	CNP0001069	Yang, H. et al., Nature, 2022 (JXLAB)
566	SRR17256726	22.6463	0.98074	Meishan	MS	Shanghai, China	ADP	Northern Asian Domestic Pig	Male	150	SAMN24148851	PRJNA691462	doi.org/10.1101/2021.12.17.473133
567	SRR17256727	23.0175	0.97703	Meishan	MS	Shanghai, China	ADP	Northern Asian Domestic Pig	Female	150	SAMN24148850	PRJNA691462	doi.org/10.1101/2021.12.17.473133
568	SRR17256728	22.6953	0.98028	Meishan	MS	Shanghai, China	ADP	Northern Asian Domestic Pig	Male	150	SAMN24148849	PRJNA691462	doi.org/10.1101/2021.12.17.473133
569	SRR17256730	25.9932	0.97738	Meishan	MS	Shanghai, China	ADP	Northern Asian Domestic Pig	Female	150	SAMN24148847	PRJNA691462	doi.org/10.1101/2021.12.17.473133
570	SRR115095034	25.4233	0.97943	Meishan	MS	Shanghai, China	ADP	Northern Asian Domestic Pig	Male	150	SAMN14422843	PRJNA613109	Zhou et.al. MER. 2021
571	SRR13786945	26.0483	0.97844	Ningxiang	NX	Hunan, China	ADP	South Asian Domestic Pig	Female	150	SAMN22234342	PRJNA531381	Ma et. al., Mol Ecol Resour, 2022
572	SRR13786946	23.0967	0.97826	Ningxiang	NX	Hunan, China	ADP	South Asian Domestic Pig	Female	150	SAMN22234341	PRJNA531381	Ma et. al., Evolutionary Applications, 2021
573	SRR13786947	22.804	0.9785	Ningxiang	NX	Hunan, China	ADP	South Asian Domestic Pig	Female	150	SAMN22234340	PRJNA531381	Ma et. al., Evolutionary Applications, 2021
574	SRR13786948	25.3494	0.97873	Ningxiang	NX	Hunan, China	ADP	South Asian Domestic Pig	Female	150	SAMN22234339	PRJNA531381	Ma et. al., Evolutionary Applications, 2021
575	SRR13786949	22.4433	0.97781	Ningxiang	NX	Hunan, China	ADP	South Asian Domestic Pig	Female	150	SAMN22234338	PRJNA531381	Ma et. al., Evolutionary Applications, 2021
576	SRR13786951	23.0961	0.97806	Ningxiang	NX	Hunan, China	ADP	South Asian Domestic Pig	Female	150	SAMN22234337	PRJNA531381	Ma et. al., Evolutionary Applications, 2021
577	SRR13786952	24.3808	0.97822	Ningxiang	NX	Hunan, China	ADP	South Asian Domestic Pig	Female	150	SAMN22234336	PRJNA531381	Ma et. al., Evolutionary Applications, 2021
578	SRR13775064	42.8683	0.97885	Ningxiang	NX	Hunan, China	ADP	South Asian Domestic Pig	Female	150	SAMN18035060	PRJNA531381	Ma et. al., Evolutionary Applications, 2021
579	SRR13786953	29.4809	0.97868	Shaziling	SZL	Hunan, China	ADP	South Asian Domestic Pig	Female	150	SAMN22234335	PRJNA531381	Ma et. al., Evolutionary Applications, 2021
580	SRR13786954	25.489	0.97817	Shaziling	SZL	Hunan, China	ADP	South Asian Domestic Pig	Female	150	SAMN22234334	PRJNA531381	Ma et. al., Evolutionary Applications, 2021
581	SRR13786955	26.1364	0.97856	Shaziling	SZL	Hunan, China	ADP	South Asian Domestic Pig	Female	150	SAMN22234333	PRJNA531381	Ma et. al., Evolutionary Applications, 2021
582	SRR13786956	27.6095	0.97844	Shaziling	SZL	Hunan, China	ADP	South Asian Domestic Pig	Female	150	SAMN22234332	PRJNA531381	Ma et. al., Evolutionary Applications, 2021
583	SRR13786957	28.4858	0.97883	Shaziling	SZL	Hunan, China	ADP	South Asian Domestic Pig	Female	150	SAMN22234331	PRJNA531381	Ma et. al., Evolutionary Applications, 2021
584	SRR13786958	25.9173	0.97862	Shaziling	SZL	Hunan, China	ADP	South Asian Domestic Pig	Female	150	SAMN22234330	PRJNA531381	Ma et. al., Evolutionary Applications, 2021
585	SRR13786959	27.4538	0.97846	Shaziling	SZL	Hunan, China	ADP	South Asian Domestic Pig	Female	150	SAMN22234329	PRJNA531381	Ma et. al., Evolutionary Applications, 2021
586	SRR13786968	28.1067	0.97948	Tiegu	TG	Hunan, China	ADP	South Asian Domestic Pig	Female	150	SAMN22234321	PRJNA531381	Ma et. al., Evolutionary Applications, 2021
587	SRR13786969	30.691	0.97881	Tiegu	TG	Hunan, China	ADP	South Asian Domestic Pig	Female	150	SAMN22234320	PRJNA531381	Ma et. al., Evolutionary Applications, 2021
588	SRR13786970	27.0887	0.9781	Tiegu	TG	Hunan, China	ADP	South Asian Domestic Pig	Female	150	SAMN22234319	PRJNA531381	Ma et. al., Evolutionary Applications, 2021
589	SRR13786971	22.5847	0.98197	Tiegu	TG	Hunan, China	ADP	South Asian Domestic Pig	Male	150	SAMN22234318	PRJNA531381	Ma et. al., Evolutionary Applications, 2021
590	SRR13786973	22.4168	0.97908	Tiegu	TG	Hunan, China	ADP	South Asian Domestic Pig	Female	150	SAMN22234317	PRJNA531381	Ma et. al., Evolutionary Applications, 2021
591	SRR13786974	22.6327	0.97817	Tiegu	TG	Hunan, China	ADP	South Asian Domestic Pig	Female	150	SAMN22234316	PRJNA531381	Ma et. al., Evolutionary Applications, 2021
592	SRR13786975	24.5914	0.98213	Tiegu	TG	Hunan, China	ADP	South Asian Domestic Pig	Male	150	SAMN22234315	PRJNA531381	Ma et. al., Evolutionary Applications, 2021
593	SRR13786960	24.3243	0.97768	Daweizi	DWZ	Hunan, China	ADP	South Asian Domestic Pig	Female	150	SAMN22234328	PRJNA531381	Ma et. al., Evolutionary Applications, 2021
594	SRR13786962	28.5408	0.97811	Daweizi	DWZ	Hunan, China	ADP	South Asian Domestic Pig	Female	150	SAMN22234327	PRJNA531381	Ma et. al., Evolutionary Applications, 2021
595	SRR13786963	26.2574	0.97852	Daweizi	DWZ	Hunan, China	ADP	South Asian Domestic Pig	Female	150	SAMN22234326	PRJNA531381	Ma et. al., Evolutionary Applications, 2021
596	SRR13786964	31.727	0.97858	Daweizi	DWZ	Hunan, China	ADP	South Asian Domestic Pig	Female	150	SAMN22234325	PRJNA531381	Ma et. al., Evolutionary Applications, 2021
597	SRR13786965	33.1165	0.97793	Daweizi	DWZ	Hunan, China	ADP	South Asian Domestic Pig	Female	150	SAMN22234324	PRJNA531381	Ma et. al., Evolutionary Applications, 2021
598	SRR13786966	32.2244	0.97876	Daweizi	DWZ	Hunan, China	ADP	South Asian Domestic Pig	Female	150	SAMN22234323	PRJNA531381	Ma et. al., Evolutionary Applications, 2021
599	SRR13786967	30.2193	0.97785	Daweizi	DWZ	Hunan, China	ADP	South Asian Domestic Pig	Female	150	SAMN22234322	PRJNA531381	Ma et. al., Evolutionary Applications, 2021
600	SRR17256739	24.6259	0.98117	Tongcheng	TC	Hubei, China	ADP	South Asian Domestic Pig	Male	150	SAMN24148839	PRJNA691462	doi.org/10.1101/2021.12.17.473133
601	SRR17256742	23.8044	0.98131	Tongcheng	TC	Hubei, China	ADP	South Asian Domestic Pig	Male	150	SAMN24148836	PRJNA691462	doi.org/10.1101/2021.12.17.473133
602	SRR17256743	24.4752	0.9809	Tongcheng	TC	Hubei, China	ADP	South Asian Domestic Pig	Male	150	SAMN24148835	PRJNA691462	doi.org/10.1101/2021.12.17.473133
603	SRR10027315	37.2676	0.98187	Guizhong Spotted pig	GuiS	Guizhou, China	ADP	South Asian Domestic Pig	Male	150	SAMN12627565	PRJNA530874	Ding et. al., BMC Genomics, 2019
604	SRR10027316	35.3797	0.97865	Guizhong Spotted pig	GuiS	Guizhou, China	ADP	South Asian Domestic Pig	Female	150	SAMN12627564	PRJNA530874	Ding et. al., BMC Genomics, 2019
605	SRR10027317	32.6232	0.97855	Guizhong Spotted pig	GuiS	Guizhou, China	ADP	South Asian Domestic Pig	Female	150	SAMN12627563	PRJNA530874	Ding et. al., BMC Genomics, 2019
606	SRR9897348	34.2229	0.98196	Minbei Spotted pig	MSP	Fujian, China	ADP	Northern Asian Domestic Pig	Male	150	SAMN12478524	PRJNA530874	Ding et. al., BMC Genomics, 2019
607	SRR9897349	33.2959	0.98147	Minbei Spotted pig	MSP	Fujian, China	ADP	Northern Asian Domestic Pig	Male	150	SAMN12478523	PRJNA530874	Ding et. al., BMC Genomics, 2019
608	SRR9897350	39.4633	0.97899	Minbei Spotted pig	MSP	Fujian, China	ADP	Northern Asian Domestic Pig	Female	150	SAMN12478522	PRJNA530874	Ding et. al., BMC Genomics, 2019
609	SRR9305757	37.2614	0.97819	Guanzhuang Spotted pig	GZS	Fujian, China	ADP	South Asian Domestic Pig	Female	150	SAMN12060773	PRJNA530874	Ding et. al., BMC Genomics, 2019
610	SRR9305758	29.3561	0.98108	Guanzhuang Spotted pig	GZS	Fujian, China	ADP	South Asian Domestic Pig	Male	150	SAMN12060774	PRJNA530874	Ding et. al., BMC Genomics, 2019
611	SRR9305759	35.5738	0.97801	Guanzhuang Spotted pig	GZS	Fujian, China	ADP	South Asian Domestic Pig	Female	150	SAMN12060775	PRJNA530874	Ding et. al., BMC Genomics, 2019
612	SRR9925356	32.341	0.97916	Putian pig	PUT	Fujian, China	ADP	South Asian Domestic Pig	Female	150	SAMN12530716	PRJNA530874	Ding et. al., BMC Genomics, 2019
613	SRR9925357	29.8228	0.9783	Putian pig	PUT	Fujian, China	ADP	South Asian Domestic Pig	Female	150	SAMN12530714	PRJNA530874	Ding et. al., BMC Genomics, 2019
614	SRR9925358	34.0713	0.98192	Putian pig	PUT	Fujian, China	ADP	South Asian Domestic Pig	Male	150	SAMN12530715	PRJNA530874	Ding et. al., BMC Genomics, 2019
615	s28	24.0463	0.97741	Wanan spotted pig	WA	Hubei, China	ADP	Northern Asian Domestic Pig	Female	150	#N/A	CRA011506	Tong et. Al., Nature Communications, 2023 (JXLAB)
616	s45	25.883	0.98103	Wanan spotted pig	WA	Hubei, China	ADP	Northern Asian Domestic Pig	Male	150	#N/A	CRA011506	Tong et. Al., Nature Communications, 2023 (JXLAB)
617	s58	23.0204	0.98091	Wanan spotted pig	WA	Hubei, China	ADP	Northern Asian Domestic Pig	Male	150	#N/A	CRA011506	Tong et. Al., Nature Communications, 2023 (JXLAB)
618	s61	23.4093	0.98071	Wanan spotted pig	WA	Hubei, China	ADP	Northern Asian Domestic Pig	Male	150	#N/A	CRA011506	Tong et. Al., Nature Communications, 2023 (JXLAB)
619	SRR10095317	39.9975	0.98172	Saba	SB	Yunnan, China	ADP	South Asian Domestic Pig	Male	150	SAMN12723123	PRJNA530874	Ding et. al., BMC Genomics, 2019
620	SRR10095318	32.4359	0.9782	Saba	SB	Yunnan, China	ADP	South Asian Domestic Pig	Female	150	SAMN12723122	PRJNA530874	Ding et. al., BMC Genomics, 2019
621	SRR10095319	36.838	0.97918	Saba	SB	Yunnan, China	ADP	South Asian Domestic Pig	Female	150	SAMN12723121	PRJNA530874	Ding et. al., BMC Genomics, 2019
622	SRR17687109	36.1197	0.98181	Saba	SB	Yunnan, China	ADP	South Asian Domestic Pig	Male	150	SAMN25146072	PRJNA530874	Ding et. al., BMC Genomics, 2019
623	SRR17687110	35.8135	0.98149	Saba	SB	Yunnan, China	ADP	South Asian Domestic Pig	Male	150	SAMN25146071	PRJNA530874	Ding et. al., BMC Genomics, 2019
624	SRR24150721	27.4651	0.98213	Lijiang	LJ	Yunnan, China	ADP	South Asian Domestic Pig	Male	150	SAMN33716971	PRJNA942216	NA
625	SRR24150723	26.6646	0.97739	Lijiang	LJ	Yunnan, China	ADP	South Asian Domestic Pig	Female	150	SAMN33716969	PRJNA942216	NA
626	SRR24150715	27.4487	0.97779	Lijiang	LJ	Yunnan, China	ADP	South Asian Domestic Pig	Female	150	SAMN33716976	PRJNA942216	NA
627	SRR24150732	27.6911	0.97746	Lijiang	LJ	Yunnan, China	ADP	South Asian Domestic Pig	Female	150	SAMN33716952	PRJNA942216	NA
628	SRR24150719	28.8323	0.98199	Lijiang	LJ	Yunnan, China	ADP	South Asian Domestic Pig	Male	150	SAMN33716972	PRJNA942216	NA
629	SRR24150716	29.1868	0.97845	Lijiang	LJ	Yunnan, China	ADP	South Asian Domestic Pig	Female	150	SAMN33716975	PRJNA942216	NA
630	SRR24150720	29.381	0.97817	Lijiang	LJ	Yunnan, China	ADP	South Asian Domestic Pig	Female	150	SAMN33716954	PRJNA942216	NA
631	SRR24150718	33.4363	0.97865	Lijiang	LJ	Yunnan, China	ADP	South Asian Domestic Pig	Female	150	SAMN33716973	PRJNA942216	NA
632	SRR24150689	28.2211	0.98175	Lijiang	LJ	Yunnan, China	ADP	South Asian Domestic Pig	Male	150	SAMN33716961	PRJNA942216	#N/A
633	SRR24150691	26.274	0.98245	Lijiang	LJ	Yunnan, China	ADP	South Asian Domestic Pig	Male	150	SAMN33716959	PRJNA942216	#N/A
634	SRR24150692	25.4135	0.98207	Lijiang	LJ	Yunnan, China	ADP	South Asian Domestic Pig	Male	150	SAMN33716958	PRJNA942216	#N/A
635	SRR24150693	30.7674	0.98231	Lijiang	LJ	Yunnan, China	ADP	South Asian Domestic Pig	Male	150	SAMN33716957	PRJNA942216	#N/A
636	SRR24150694	30.0225	0.98159	Lijiang	LJ	Yunnan, China	ADP	South Asian Domestic Pig	Male	150	SAMN33716995	PRJNA942216	#N/A
637	SRR24150695	29.1195	0.97914	Lijiang	LJ	Yunnan, China	ADP	South Asian Domestic Pig	Female	150	SAMN33716994	PRJNA942216	#N/A
638	SRR24150700	27.2527	0.98108	Lijiang	LJ	Yunnan, China	ADP	South Asian Domestic Pig	Male	150	SAMN33716990	PRJNA942216	#N/A
639	SRR24150701	27.6307	0.98161	Lijiang	LJ	Yunnan, China	ADP	South Asian Domestic Pig	Male	150	SAMN33716989	PRJNA942216	#N/A
640	SRR24150702	27.7114	0.98112	Lijiang	LJ	Yunnan, China	ADP	South Asian Domestic Pig	Male	150	SAMN33716988	PRJNA942216	#N/A
641	SRR24150703	30.4721	0.98227	Lijiang	LJ	Yunnan, China	ADP	South Asian Domestic Pig	Male	150	SAMN33716987	PRJNA942216	#N/A
642	SRR24150704	28.4028	0.98155	Lijiang	LJ	Yunnan, China	ADP	South Asian Domestic Pig	Male	150	SAMN33716986	PRJNA942216	#N/A
643	SRR24150705	27.1263	0.98106	Lijiang	LJ	Yunnan, China	ADP	South Asian Domestic Pig	Male	150	SAMN33716985	PRJNA942216	#N/A
644	SRR24150706	29.307	0.98181	Lijiang	LJ	Yunnan, China	ADP	South Asian Domestic Pig	Male	150	SAMN33716984	PRJNA942216	#N/A
645	SRR24150707	25.6044	0.98097	Lijiang	LJ	Yunnan, China	ADP	South Asian Domestic Pig	Male	150	SAMN33716983	PRJNA942216	#N/A
646	SRR24150708	23.1444	0.97815	Lijiang	LJ	Yunnan, China	ADP	South Asian Domestic Pig	Female	150	SAMN33716982	PRJNA942216	#N/A
647	SRR24150709	29.306	0.98212	Lijiang	LJ	Yunnan, China	ADP	South Asian Domestic Pig	Male	150	SAMN33716955	PRJNA942216	#N/A
648	SRR24150711	29.7097	0.98089	Lijiang	LJ	Yunnan, China	ADP	South Asian Domestic Pig	Male	150	SAMN33716980	PRJNA942216	#N/A
649	SRR24150712	26.0881	0.98263	Lijiang	LJ	Yunnan, China	ADP	South Asian Domestic Pig	Male	150	SAMN33716979	PRJNA942216	#N/A
650	SRR24150713	31.0555	0.98115	Lijiang	LJ	Yunnan, China	ADP	South Asian Domestic Pig	Male	150	SAMN33716978	PRJNA942216	#N/A
651	SRR24150714	32.0352	0.9819	Lijiang	LJ	Yunnan, China	ADP	South Asian Domestic Pig	Male	150	SAMN33716977	PRJNA942216	#N/A
652	SRR24150717	25.4949	0.97866	Lijiang	LJ	Yunnan, China	ADP	South Asian Domestic Pig	Female	150	SAMN33716974	PRJNA942216	#N/A
653	SRR24150722	30.5684	0.98197	Lijiang	LJ	Yunnan, China	ADP	South Asian Domestic Pig	Male	150	SAMN33716970	PRJNA942216	#N/A
654	SRR24150724	25.8298	0.97852	Lijiang	LJ	Yunnan, China	ADP	South Asian Domestic Pig	Female	150	SAMN33716968	PRJNA942216	#N/A
655	SRR24150728	26.0702	0.98079	Lijiang	LJ	Yunnan, China	ADP	South Asian Domestic Pig	Male	150	SAMN33716964	PRJNA942216	#N/A
656	SRR24150729	28.6461	0.9814	Lijiang	LJ	Yunnan, China	ADP	South Asian Domestic Pig	Male	150	SAMN33716963	PRJNA942216	#N/A
657	SRR10056646	36.3279	0.97916	Gaoligongshan pig	GLGS	Yunnan, China	ADP	South Asian Domestic Pig	Female	150	SAMN12673068	PRJNA530874	Ding et. al., BMC Genomics, 2019
658	SRR10056647	34.6545	0.98183	Gaoligongshan pig	GLGS	Yunnan, China	ADP	South Asian Domestic Pig	Male	150	SAMN12673067	PRJNA530874	Ding et. al., BMC Genomics, 2019
659	SRR10056648	34.3298	0.98239	Gaoligongshan pig	GLGS	Yunnan, China	ADP	South Asian Domestic Pig	Male	150	SAMN12673066	PRJNA530874	Ding et. al., BMC Genomics, 2019
660	SRR10053697	36.5867	0.98183	Diannanxiaoer	DNXE	Yunnan, China	ADP	South Asian Domestic Pig	Male	150	SAMN12669474	PRJNA530874	Ding et. al., BMC Genomics, 2019
661	SRR10053698	33.6191	0.97887	Diannanxiaoer	DNXE	Yunnan, China	ADP	South Asian Domestic Pig	Female	150	SAMN12669473	PRJNA530874	Ding et. al., BMC Genomics, 2019
662	SRR10053699	35.3153	0.97906	Diannanxiaoer	DNXE	Yunnan, China	ADP	South Asian Domestic Pig	Female	150	SAMN12669472	PRJNA530874	Ding et. al., BMC Genomics, 2019
663	SRR17256716	23.6946	0.97643	Diannanxiaoer	DNXE	Yunnan, China	ADP	South Asian Domestic Pig	Female	150	SAMN24148860	PRJNA691462	doi.org/10.1101/2021.12.17.473133
664	SRR17256718	26.3038	0.9771	Diannanxiaoer	DNXE	Yunnan, China	ADP	South Asian Domestic Pig	Female	150	SAMN24148858	PRJNA691462	doi.org/10.1101/2021.12.17.473133
665	SRR13786944	29.65	0.97783	Xishuangbanna xiaoer	XSBN	Yunnan, China	ADP	South Asian Domestic Pig	Female	150	SAMN22234307	PRJNA531381	Ma et. al., Evolutionary Applications, 2021
666	SRR13786985	26.3511	0.97848	Xishuangbanna xiaoer	XSBN	Yunnan, China	ADP	South Asian Domestic Pig	Female	150	SAMN22234305	PRJNA531381	Ma et. al., Evolutionary Applications, 2021
667	SRR13786986	36.7954	0.9792	Xishuangbanna xiaoer	XSBN	Yunnan, China	ADP	South Asian Domestic Pig	Female	150	SAMN22234304	PRJNA531381	Ma et. al., Evolutionary Applications, 2021
668	SRR13786988	24.6734	0.97835	Xishuangbanna xiaoer	XSBN	Yunnan, China	ADP	South Asian Domestic Pig	Female	150	SAMN22234302	PRJNA531381	Ma et. al., Evolutionary Applications, 2021
669	SRR17256719	24.5056	0.97721	Bamaxiang	BMX	Bama, Guangxi, China	ADP	South Asian Domestic Pig	Female	150	SAMN24148857	PRJNA691462	doi.org/10.1101/2021.12.17.473133
670	SRR17256720	24.9053	0.97651	Bamaxiang	BMX	Bama, Guangxi, China	ADP	South Asian Domestic Pig	Female	150	SAMN24148856	PRJNA691462	doi.org/10.1101/2021.12.17.473133
671	SRR17256721	25.9741	0.97744	Bamaxiang	BMX	Bama, Guangxi, China	ADP	South Asian Domestic Pig	Female	150	SAMN24148855	PRJNA691462	doi.org/10.1101/2021.12.17.473133
672	SRR17256725	24.7254	0.97702	Bamaxiang	BMX	Bama, Guangxi, China	ADP	South Asian Domestic Pig	Female	150	SAMN24148852	PRJNA691462	doi.org/10.1101/2021.12.17.473133
673	H12	26.2789	0.97787	Bamaxiang	BMX	Bama, Guangxi, China	ADP	South Asian Domestic Pig	Female	150	#N/A	CNP0001069	Yang, H. et al., Nature, 2022 (JXLAB)
674	H14	26.4752	0.97759	Bamaxiang	BMX	Bama, Guangxi, China	ADP	South Asian Domestic Pig	Female	150	#N/A	CNP0001069	Yang, H. et al., Nature, 2022 (JXLAB)
675	H18	23.568	0.97674	Bamaxiang	BMX	Bama, Guangxi, China	ADP	South Asian Domestic Pig	Female	150	#N/A	CNP0001069	Yang, H. et al., Nature, 2022 (JXLAB)
676	H19	27.0533	0.9808	Bamaxiang	BMX	Bama, Guangxi, China	ADP	South Asian Domestic Pig	Male	150	#N/A	CNP0001069	Yang, H. et al., Nature, 2022 (JXLAB)
677	H21	23.1493	0.9793	Bamaxiang	BMX	Bama, Guangxi, China	ADP	South Asian Domestic Pig	Male	150	#N/A	CNP0001069	Yang, H. et al., Nature, 2022 (JXLAB)
678	SRR14901865	27.6738	0.9768	Luchuan	LUC	Luchuan, Guangxi, China	ADP	South Asian Domestic Pig	Female	150	SAMN19842752	PRJNA740359	Liu et. al., Genetics Seletion Evolution, 2022
679	SRR14901866	37.4589	0.9776	Luchuan	LUC	Luchuan, Guangxi, China	ADP	South Asian Domestic Pig	Female	150	SAMN19842751	PRJNA740359	Liu et. al., Genetics Seletion Evolution, 2022
680	SRR14901869	36.4742	0.97726	Luchuan	LUC	Luchuan, Guangxi, China	ADP	South Asian Domestic Pig	Female	150	SAMN19842749	PRJNA740359	Liu et. al., Genetics Seletion Evolution, 2022
681	SRR14901871	21.533	0.97652	Luchuan	LUC	Luchuan, Guangxi, China	ADP	South Asian Domestic Pig	Female	150	SAMN19842747	PRJNA740359	Liu et. al., Genetics Seletion Evolution, 2022
682	SRR14901872	27.42	0.97733	Luchuan	LUC	Luchuan, Guangxi, China	ADP	South Asian Domestic Pig	Female	150	SAMN19842746	PRJNA740359	Liu et. al., Genetics Seletion Evolution, 2022
683	SRR14901873	23.6518	0.97596	Luchuan	LUC	Luchuan, Guangxi, China	ADP	South Asian Domestic Pig	Female	150	SAMN19842745	PRJNA740359	Liu et. al., Genetics Seletion Evolution, 2022
684	SRR14901874	31.8836	0.97743	Luchuan	LUC	Luchuan, Guangxi, China	ADP	South Asian Domestic Pig	Female	150	SAMN19842744	PRJNA740359	Liu et. al., Genetics Seletion Evolution, 2022
685	SRR14901877	26.8611	0.97698	Luchuan	LUC	Luchuan, Guangxi, China	ADP	South Asian Domestic Pig	Female	150	SAMN19842741	PRJNA740359	Liu et. al., Genetics Seletion Evolution, 2022
686	SRR14901880	23.4924	0.97587	Luchuan	LUC	Luchuan, Guangxi, China	ADP	South Asian Domestic Pig	Female	150	SAMN19842739	PRJNA740359	Liu et. al., Genetics Seletion Evolution, 2022
687	SRR14901882	23.2401	0.97572	Luchuan	LUC	Luchuan, Guangxi, China	ADP	South Asian Domestic Pig	Female	150	SAMN19842737	PRJNA740359	Liu et. al., Genetics Seletion Evolution, 2022
688	SRR14901950	32.3407	0.98042	Luchuan	LUC	Luchuan, Guangxi, China	ADP	South Asian Domestic Pig	Male	150	SAMN19842829	PRJNA740359	Liu et. al., Genetics Seletion Evolution, 2022
689	SRR14901951	31.7744	0.98038	Luchuan	LUC	Luchuan, Guangxi, China	ADP	South Asian Domestic Pig	Male	150	SAMN19842828	PRJNA740359	Liu et. al., Genetics Seletion Evolution, 2022
690	SRR10129694	40.5157	0.98216	Longlin pig	LL	Guangxi, China	ADP	South Asian Domestic Pig	Male	150	SAMN12758321	PRJNA530874	Ding et. al., BMC Genomics, 2019
691	SRR10129695	32.4017	0.97979	Longlin pig	LL	Guangxi, China	ADP	South Asian Domestic Pig	Female	150	SAMN12758319	PRJNA530874	Ding et. al., BMC Genomics, 2019
692	SRR10163467	36.4018	0.97952	Longlin pig	LL	Guangxi, China	ADP	South Asian Domestic Pig	Female	150	SAMN12758320	PRJNA530874	Ding et. al., BMC Genomics, 2019
693	SRR10020135	36.2593	0.9822	Debao	DB	Guangxi, China	ADP	South Asian Domestic Pig	Male	150	SAMN12633857	PRJNA530874	Ding et. al., BMC Genomics, 2019
694	SRR10020136	30.1501	0.97776	Debao	DB	Guangxi, China	ADP	South Asian Domestic Pig	Female	150	SAMN12633856	PRJNA530874	Ding et. al., BMC Genomics, 2019
695	SRR10020137	34.3989	0.97906	Debao	DB	Guangxi, China	ADP	South Asian Domestic Pig	Female	150	SAMN12633855	PRJNA530874	Ding et. al., BMC Genomics, 2019
696	SRR13786943	22.8341	0.97862	Debao	DB	Guangxi, China	ADP	South Asian Domestic Pig	Female	150	SAMN22234293	PRJNA531381	Ma et. al., Evolutionary Applications, 2021
697	SRR13786950	23.4	0.97737	Debao	DB	Guangxi, China	ADP	South Asian Domestic Pig	Female	150	SAMN22234292	PRJNA531381	Ma et. al., Evolutionary Applications, 2021
698	SRR13786961	21.4414	0.97833	Debao	DB	Guangxi, China	ADP	South Asian Domestic Pig	Female	150	SAMN22234291	PRJNA531381	Ma et. al., Evolutionary Applications, 2021
699	SRR13786972	25.0185	0.97851	Debao	DB	Guangxi, China	ADP	South Asian Domestic Pig	Female	150	SAMN22234290	PRJNA531381	Ma et. al., Evolutionary Applications, 2021
700	SRR13786994	21.8661	0.97844	Debao	DB	Guangxi, China	ADP	South Asian Domestic Pig	Female	150	SAMN22234288	PRJNA531381	Ma et. al., Evolutionary Applications, 2021
701	SRR13786995	22.1834	0.97863	Debao	DB	Guangxi, China	ADP	South Asian Domestic Pig	Female	150	SAMN22234287	PRJNA531381	Ma et. al., Evolutionary Applications, 2021
702	SRR10001242	28.0671	0.97936	Dahuabai	DHB	Guangdong, China	ADP	South Asian Domestic Pig	Female	150	SAMN12605106	PRJNA530874	Ding et. al., BMC Genomics, 2019
703	SRR10001243	37.2049	0.97813	Dahuabai	DHB	Guangdong, China	ADP	South Asian Domestic Pig	Female	150	SAMN12605104	PRJNA530874	Ding et. al., BMC Genomics, 2019
704	SRR10001244	32.0728	0.98139	Dahuabai	DHB	Guangdong, China	ADP	South Asian Domestic Pig	Male	150	SAMN12605105	PRJNA530874	Ding et. al., BMC Genomics, 2019
705	SRR10008501	34.8682	0.98171	Guangdong Small Ear pig	GDSE	Guangdong, China	ADP	South Asian Domestic Pig	Male	150	SAMN12612871	PRJNA530874	Ding et. al., BMC Genomics, 2019
706	SRR10008502	33.2121	0.98065	Guangdong Small Ear pig	GDSE	Guangdong, China	ADP	South Asian Domestic Pig	Male	150	SAMN12612870	PRJNA530874	Ding et. al., BMC Genomics, 2019
707	SRR10008503	30.5396	0.98113	Guangdong Small Ear pig	GDSE	Guangdong, China	ADP	South Asian Domestic Pig	Male	150	SAMN12612872	PRJNA530874	Ding et. al., BMC Genomics, 2019
708	SRR17687113	35.501	0.97851	Liangguang small-ear spotted	LGS	Guangdong, China	ADP	South Asian Domestic Pig	Female	150	SAMN25146068	PRJNA530874	Ding et. al., BMC Genomics, 2019
709	SRR17687114	35.1367	0.97735	Liangguang small-ear spotted	LGS	Guangdong, China	ADP	South Asian Domestic Pig	Female	150	SAMN25146067	PRJNA530874	Ding et. al., BMC Genomics, 2019
710	SRR17687111	35.5928	0.97804	Lantang	LT	Guangdong, China	ADP	South Asian Domestic Pig	Female	150	SAMN25146070	PRJNA530874	Ding et. al., BMC Genomics, 2019
711	SRR17687112	36.1445	0.97838	Lantang	LT	Guangdong, China	ADP	South Asian Domestic Pig	Female	150	SAMN25146069	PRJNA530874	Ding et. al., BMC Genomics, 2019
712	SRR9984199	28.3674	0.97866	Lantang	LT	Guangdong, China	ADP	South Asian Domestic Pig	Female	150	SAMN12587328	PRJNA530874	Ding et. al., BMC Genomics, 2019
713	SRR9984200	28.7974	0.97863	Lantang	LT	Guangdong, China	ADP	South Asian Domestic Pig	Female	150	SAMN12587329	PRJNA530874	Ding et. al., BMC Genomics, 2019
714	SRR9984201	32.3965	0.98187	Lantang	LT	Guangdong, China	ADP	South Asian Domestic Pig	Male	150	SAMN12587330	PRJNA530874	Ding et. al., BMC Genomics, 2019
715	SRR17256709	25.0926	0.97689	Lantang	LT	Guangdong, China	ADP	South Asian Domestic Pig	Female	150	SAMN24148866	PRJNA691462	doi.org/10.1101/2021.12.17.473133
716	SRR17256710	25.2938	0.9772	Lantang	LT	Guangdong, China	ADP	South Asian Domestic Pig	Female	150	SAMN24148865	PRJNA691462	doi.org/10.1101/2021.12.17.473133
717	SRR17687121	37.1292	0.98183	Wuzhishan	WZS	Hainan, China	ADP	South Asian Domestic Pig	Male	150	SAMN25146074	PRJNA530874	Ding et. al., BMC Genomics, 2019
718	SRR17687122	34.6583	0.98207	Wuzhishan	WZS	Hainan, China	ADP	South Asian Domestic Pig	Male	150	SAMN25146073	PRJNA530874	Ding et. al., BMC Genomics, 2019
719	SRR10036536	38.0927	0.97903	Hainan pig	HN	Hainan, China	ADP	South Asian Domestic Pig	Female	150	SAMN12658502	PRJNA530874	Ding et. al., BMC Genomics, 2019
720	SRR10036537	25.1511	0.97781	Hainan pig	HN	Hainan, China	ADP	South Asian Domestic Pig	Female	150	SAMN12658501	PRJNA530874	Ding et. al., BMC Genomics, 2019
721	SRR10036538	43.1544	0.9825	Hainan pig	HN	Hainan, China	ADP	South Asian Domestic Pig	Male	150	SAMN12658500	PRJNA530874	Ding et. al., BMC Genomics, 2019
722	H30	27.5787	0.97741	Gansu Tibetan	GST	Gansu, China	ADP	Chinese Tibetan Pig	Female	150	#N/A	CNP0001069	Yang, H. et al., Nature, 2022 (JXLAB)
723	H35	21.9182	0.98153	Gansu Tibetan	GST	Gansu, China	ADP	Chinese Tibetan Pig	Male	150	#N/A	CNP0001069	Yang, H. et al., Nature, 2022 (JXLAB)
724	H36	25.6201	0.97809	Gansu Tibetan	GST	Gansu, China	ADP	Chinese Tibetan Pig	Female	150	#N/A	CNP0001069	Yang, H. et al., Nature, 2022 (JXLAB)
725	H40	24.2218	0.97662	Gansu Tibetan	GST	Gansu, China	ADP	Chinese Tibetan Pig	Female	150	#N/A	CNP0001069	Yang, H. et al., Nature, 2022 (JXLAB)
726	SRR25433584	46.4721	0.98281	Tibetan Tibetan	TT	Tibet, China	ADP	Chinese Tibetan Pig	Male	150	SAMN36708076	PRJNA998604	Lin et. al., gigascience, 2023
727	SRR20279801	25.5982	0.9773	Novosibirsk Russia	ARSW	Russia	AWP	North Asian Wild Boar	Female	150	SAMN29789899	PRJNA859556	Chen et. Al., bioRix, 2023
728	SRR20279802	28.6498	0.97732	Novosibirsk Russia	ARSW	Russia	AWP	North Asian Wild Boar	Female	150	SAMN29789898	PRJNA859556	Chen et. Al., bioRix, 2023
729	DB-1	21.2454	0.98192	Northern chinese wild pig	NCW	China	AWP	North Asian Wild Boar	Male	150	#N/A	CRA011506	Tong et. Al., Nature Communications, 2023 (JXLAB)
730	DB-2	25.2445	0.98217	Northern chinese wild pig	NCW	China	AWP	North Asian Wild Boar	Male	150	#N/A	CRA011506	Tong et. Al., Nature Communications, 2023 (JXLAB)
731	HuB-01	25.5093	0.97796	Northern chinese wild pig	NCW	China	AWP	North Asian Wild Boar	Female	150	#N/A	CRA011506	Tong et. Al., Nature Communications, 2023 (JXLAB)
732	HuB-02	23.4858	0.97813	Northern chinese wild pig	NCW	China	AWP	North Asian Wild Boar	Female	150	#N/A	CRA011506	Tong et. Al., Nature Communications, 2023 (JXLAB)
733	JL-15	21.6992	0.98162	Northern chinese wild pig	NCW	China	AWP	North Asian Wild Boar	Male	150	#N/A	CRA011506	Tong et. Al., Nature Communications, 2023 (JXLAB)
734	JL-79	21.7397	0.97836	Northern chinese wild pig	NCW	China	AWP	North Asian Wild Boar	Female	150	#N/A	CRA011506	Tong et. Al., Nature Communications, 2023 (JXLAB)
735	NMG-02	26.5411	0.98289	Northern chinese wild pig	NCW	China	AWP	North Asian Wild Boar	Male	150	#N/A	CRA011506	Tong et. Al., Nature Communications, 2023 (JXLAB)
736	NMG-06	22.4058	0.98212	Northern chinese wild pig	NCW	China	AWP	North Asian Wild Boar	Male	150	#N/A	CRA011506	Tong et. Al., Nature Communications, 2023 (JXLAB)
737	NMG-08	24.6075	0.98242	Northern chinese wild pig	NCW	China	AWP	North Asian Wild Boar	Male	150	#N/A	CRA011506	Tong et. Al., Nature Communications, 2023 (JXLAB)
738	AH-01	21.1524	0.98157	Sourthern chinese wild pig	SCW	Sourthern, China	AWP	South Asian Wild Boar	Male	150	#N/A	CRA011506	Tong et. Al., Nature Communications, 2023 (JXLAB)
739	FJ-14	22.5402	0.98184	Sourthern chinese wild pig	SCW	Sourthern, China	AWP	South Asian Wild Boar	Male	150	#N/A	CRA011506	Tong et. Al., Nature Communications, 2023 (JXLAB)
740	JX-01	22.7959	0.98191	Sourthern chinese wild pig	SCW	Sourthern, China	AWP	South Asian Wild Boar	Male	150	#N/A	CRA011506	Tong et. Al., Nature Communications, 2023 (JXLAB)
741	JX-03	22.7298	0.9814	Sourthern chinese wild pig	SCW	Sourthern, China	AWP	South Asian Wild Boar	Male	150	#N/A	CRA011506	Tong et. Al., Nature Communications, 2023 (JXLAB)
742	JXJJWB001	21.4686	0.98041	Sourthern chinese wild pig	SCW	Sourthern, China	AWP	South Asian Wild Boar	Male	150	#N/A	CRA011506	Tong et. Al., Nature Communications, 2023 (JXLAB)
743	JXJJWB002	21.2775	0.98102	Sourthern chinese wild pig	SCW	Sourthern, China	AWP	South Asian Wild Boar	Male	150	#N/A	CRA011506	Tong et. Al., Nature Communications, 2023 (JXLAB)
744	JXJJWB003	26.121	0.9779	Sourthern chinese wild pig	SCW	Sourthern, China	AWP	South Asian Wild Boar	Female	150	#N/A	CRA011506	Tong et. Al., Nature Communications, 2023 (JXLAB)
745	JXJJWB004	21.4912	0.97729	Sourthern chinese wild pig	SCW	Sourthern, China	AWP	South Asian Wild Boar	Female	150	#N/A	CRA011506	Tong et. Al., Nature Communications, 2023 (JXLAB)
746	JXJJWB005	24.8065	0.98133	Sourthern chinese wild pig	SCW	Sourthern, China	AWP	South Asian Wild Boar	Male	150	#N/A	CRA011506	Tong et. Al., Nature Communications, 2023 (JXLAB)
747	JXJJWB006	23.3612	0.98126	Sourthern chinese wild pig	SCW	Sourthern, China	AWP	South Asian Wild Boar	Male	150	#N/A	CRA011506	Tong et. Al., Nature Communications, 2023 (JXLAB)

## Sheet: Supplemental Table S2
Supplemental Table S2. Mendelian genetic ratio of 12 trios families.
Son_ID	Parent1_ID	Parent2_ID	Total TEI	Inconsistent TEI	Inconsistent rates	Total TEA	Inconsistent TEA	Inconsistent rates
F2-1135	F1-35	F1-180	24106	53	0.997801	14597	192	0.986847
F2-1139	F1-35	F1-180	23064	62	0.997312	14508	176	0.987869
F1-41	F0-73	F0-202	26210	378	0.985578	14817	440	0.970304
F1-180	F0-75	F0-68	24818	298	0.987993	14501	459	0.968347
F1-35	F0-73	F0-58	24498	171	0.99302	14620	529	0.963817
SRR8284617	SRR8270382	SRR8270379	28657	88	0.996929	14959	157	0.989505
SRR8284618	SRR8270382	SRR8270379	28626	123	0.995703	14959	145	0.990307
SRR8327267	SRR8270382	SRR8270379	28674	100	0.996513	14984	162	0.989188
SRR8327268	SRR8270382	SRR8270379	28734	116	0.995963	14988	162	0.989191
SRR8362157	SRR8270382	SRR8270379	28639	107	0.996264	14977	168	0.988783
SRR8362158	SRR8270382	SRR8270379	28698	88	0.996934	14954	156	0.989568
SRR8270379	SRR8270381	SRR8270380	28606	134	0.995316	14967	186	0.987573

## Sheet: Supplemental Table S3
Supplemental Table S3. The divergent MEVs between European pigs and Asian pigs
MEV_chr	MEV_start	MEV_ID	MEV_Type	MEV_FST	Gene_chr	Gene_start	Gene_end	Gene_ID	Gene_ID2
1	169664768	TE809_abs_31811	LINE/L1	0.881171	1	169663660	169665342	ENSSSCG00000026167	biotype=protein_coding
8	38405849	TE809_ins_482404	SINE/tRNA	0.876203	8	38397375	38697205	ENSSSCG00000008826	FRYL
5	57778472	TE809_ins_163310	LINE/L1	0.870831	5	57777010	57777654	ENSSSCG00000039307	H2AJ
5	57778472	TE809_ins_163310	LINE/L1	0.870831	5	57750015	57768498	ENSSSCG00000000611	biotype=protein_coding
1	122975420	TE809_abs_1486	SINE/tRNA	0.870397	1	122876141	122979845	ENSSSCG00000004657	CEP152
8	41494207	TE809_ins_482887	SINE/tRNA	0.866719	8	41402043	41493734	ENSSSCG00000008842	KIT
6	142954368	TE809_ins_178290	LINE/L1	0.857759	6	142735890	143274231	ENSSSCG00000003793	LRRC7
9	93270092	TE809_abs_29086	SINE/tRNA	0.855343	9	93258619	93308151	ENSSSCG00000015391	CROT
9	93270092	TE809_abs_29086	SINE/tRNA	0.855343	9	93171711	93260568	ENSSSCG00000024520	biotype=protein_coding
6	9815104	TE809_abs_22191	SINE/tRNA	0.852609	6	8910138	9871053	ENSSSCG00000027415	WWOX
8	36728432	TE809_ins_482181	SINE/tRNA	0.849374	8	36736352	36736597	ENSSSCG00000060404	COX7B2
18	14713386	TE809_abs_14467	SINE/tRNA	0.848633	18	14684036	14752310	ENSSSCG00000040608	AKR1B1
6	161038164	TE809_abs_24162	SINE/tRNA	0.845581	6	160986081	161090832	ENSSSCG00000031188	C1orf185
13	206123593	TE809_ins_317090	SINE/tRNA	0.842823	13	206111353	206127738	ENSSSCG00000021991	biotype=protein_coding
3	44368493	TE809_abs_17587	SINE/tRNA	0.842408	3	44349385	44483402	ENSSSCG00000008103	MERTK
8	43627955	TE809_abs_26611	SINE/tRNA	0.841841	8	43565054	43696268	ENSSSCG00000008854	CPE
6	160990146	TE809_abs_24161	SINE/tRNA	0.840709	6	160986081	161090832	ENSSSCG00000031188	C1orf185
8	32596852	TE809_abs_26471	SINE/tRNA	0.839152	8	32433318	32792546	ENSSSCG00000008799	LIMCH1
6	9549343	TE809_ins_441324	SINE/tRNA	0.834881	6	8910138	9871053	ENSSSCG00000027415	WWOX
9	99271571	TE809_abs_29131	SINE/tRNA	0.834654	9	99251715	99433224	ENSSSCG00000023784	SEMA3C
8	37377987	TE809_ins_482244	SINE/tRNA	0.828019	8	37334476	37380253	ENSSSCG00000033373	COMMD8
1	146090859	TE809_ins_251016	SINE/tRNA	0.82131	1	146022978	146221769	ENSSSCG00000004857	ATP9B
2	56626718	TE809_ins_382918	SINE/tRNA	0.821195	2	56631761	56632714	ENSSSCG00000013945	OR2G2
11	414901	TE809_ins_274683	SINE/tRNA	0.820898	11	359590	419653	ENSSSCG00000022957	biotype=protein_coding
13	199907458	TE809_abs_8754	SINE/tRNA	0.819468	13	199848044	199982512	ENSSSCG00000012054	DOP1B
1	131369250	TE809_abs_1617	SINE/tRNA	0.81695	1	131365180	131494959	ENSSSCG00000004787	GPR176
5	57785004	TE809_abs_21303	SINE/tRNA	0.816606	5	57777010	57777654	ENSSSCG00000039307	H2AJ
9	118035719	TE809_ins_508055	SINE/tRNA	0.81644	9	117915443	118114259	ENSSSCG00000015509	COP1
7	103296502	TE809_ins_475262	SINE/tRNA	0.816427	7	103096433	103323258	ENSSSCG00000040638	DIO2
6	161041799	TE809_abs_24163	SINE/tRNA	0.815992	6	160986081	161090832	ENSSSCG00000031188	C1orf185
10	10147330	TE809_abs_3341	SINE/tRNA	0.814919	10	10156728	10189924	ENSSSCG00000010826	MTARC2
2	15420742	TE809_abs_15321	SINE/tRNA	0.814207	2	15401150	15606590	ENSSSCG00000013246	CSTPP1
5	82491042	TE809_abs_21744	SINE/tRNA	0.812028	5	82493034	82501656	ENSSSCG00000000863	SYCP3
5	82491042	TE809_abs_21744	SINE/tRNA	0.812028	5	82497648	82544264	ENSSSCG00000000864	CHPT1
3	39711647	TE809_ins_399565	SINE/tRNA	0.811184	3	39698895	39732978	ENSSSCG00000008051	ABCA3
14	135580148	TE809_abs_10624	SINE/tRNA	0.810899	14	135302813	135682159	ENSSSCG00000010746	ADAM12
1	152625433	TE809_abs_1822	SINE/tRNA	0.8108	1	152593653	152636650	ENSSSCG00000032214	SOCS6
13	133340333	TE809_ins_309199	SINE/tRNA	0.810656	13	133273112	133389458	ENSSSCG00000011843	PAK2
3	119078579	TE809_abs_18573	SINE/tRNA	0.809858	3	119084066	119087208	ENSSSCG00000054495	biotype=protein_coding
6	148888611	TE809_ins_458291	SINE/tRNA	0.808892	6	148851183	148994952	ENSSSCG00000003812	EFCAB7
4	80874397	TE809_abs_19779	SINE/tRNA	0.808525	4	80857344	80877566	ENSSSCG00000006281	NTMT2
8	12717756	TE809_abs_26181	SINE/tRNA	0.808205	8	12634377	12741488	ENSSSCG00000026232	FAM184B
9	120100867	TE809_ins_508251	SINE/tRNA	0.807413	9	119941862	120325316	ENSSSCG00000015519	RASAL2
2	61742939	TE809_abs_34203	LINE/L1	0.80576	2	61743537	61760247	ENSSSCG00000032765	CYP4F3
1	168618771	TE809_ins_253224	SINE/tRNA	0.805174	1	168544421	168700891	ENSSSCG00000004976	LRRC49
13	136553569	TE809_abs_8076	SINE/tRNA	0.803134	13	136509755	136809668	ENSSSCG00000011867	MYLK
15	94642739	TE809_abs_33487	LINE/L1	0.802102	15	94478021	94791775	ENSSSCG00000033941	C2orf88
15	94642739	TE809_abs_33487	LINE/L1	0.802102	15	94600517	94912171	ENSSSCG00000041649	biotype=protein_coding
14	121426349	TE809_abs_10405	SINE/tRNA	0.799941	14	121349059	121444136	ENSSSCG00000010628	SHOC2
3	69976162	TE809_abs_17927	SINE/tRNA	0.799362	3	69939173	70546700	ENSSSCG00000008310	EXOC6B
9	136490667	TE809_abs_29758	SINE/tRNA	0.799052	9	136484216	136488250	ENSSSCG00000023303	FIGNL1
9	136490667	TE809_abs_29758	SINE/tRNA	0.799052	9	136496365	136571212	ENSSSCG00000022009	DDC
14	135733417	TE809_abs_10626	SINE/tRNA	0.798976	14	135719351	135953846	ENSSSCG00000010747	C10orf90
5	83739350	TE809_abs_21765	SINE/tRNA	0.798959	5	83741715	83800808	ENSSSCG00000038946	SLC17A8
4	107422857	TE809_abs_20132	SINE/tRNA	0.798944	4	107348669	107492516	ENSSSCG00000034581	LRIG2
4	81408598	TE809_abs_19788	SINE/tRNA	0.798938	4	81403274	81485066	ENSSSCG00000006289	F5
4	81408598	TE809_abs_19788	SINE/tRNA	0.798938	4	81365740	81399955	ENSSSCG00000006288	SELP
11	17977243	TE809_abs_4600	SINE/tRNA	0.797443	11	17947850	18033787	ENSSSCG00000024125	KPNA3
9	92461811	TE809_abs_29075	SINE/tRNA	0.796509	9	92448738	92481379	ENSSSCG00000020870	biotype=protein_coding
1	229798371	TE809_abs_31950	LINE/L1	0.79614	1	229769375	229795147	ENSSSCG00000060679	biotype=protein_coding
14	121409551	TE809_ins_332583	SINE/tRNA	0.796067	14	121349059	121444136	ENSSSCG00000010628	SHOC2
1	163359338	TE809_abs_1934	SINE/tRNA	0.796028	1	163348819	163391869	ENSSSCG00000054127	IGDCC3
6	143112435	TE809_ins_457365	SINE/tRNA	0.79585	6	142735890	143274231	ENSSSCG00000003793	LRRC7
18	4984036	TE809_abs_14305	SINE/tRNA	0.795117	18	4979436	4981076	ENSSSCG00000016428	CCT8L2
18	4984036	TE809_abs_14305	SINE/tRNA	0.795117	18	4993227	5278723	ENSSSCG00000020663	KMT2C
6	143088050	TE809_abs_23814	SINE/tRNA	0.795111	6	142735890	143274231	ENSSSCG00000003793	LRRC7
8	50542398	TE809_abs_26682	SINE/tRNA	0.79464	8	50264275	51052864	ENSSSCG00000027183	FSTL5
13	141254927	TE809_ins_310333	SINE/tRNA	0.793023	13	141093021	141289496	ENSSSCG00000011906	IGSF11
4	73950958	TE809_abs_19693	SINE/tRNA	0.792825	4	73810290	74115151	ENSSSCG00000006235	TOX
4	83300919	TE809_ins_419723	SINE/tRNA	0.792754	4	83235714	83316405	ENSSSCG00000006306	MPZL1
5	57785400	TE809_abs_21304	SINE/tRNA	0.79252	5	57777010	57777654	ENSSSCG00000039307	H2AJ
3	44505737	TE809_ins_400075	SINE/tRNA	0.792323	3	44509680	44605014	ENSSSCG00000008105	ANAPC1
14	121427655	TE809_ins_86333	LINE/L1	0.792168	14	121349059	121444136	ENSSSCG00000010628	SHOC2
8	128108843	TE809_abs_27577	SINE/tRNA	0.792071	8	127730902	128953332	ENSSSCG00000022986	CCSER1
14	2919859	TE809_abs_8925	SINE/tRNA	0.79159	14	2804061	3035296	ENSSSCG00000009593	ROR2
6	255151	TE809_abs_22073	SINE/tRNA	0.791419	6	253207	300152	ENSSSCG00000024687	FANCA
13	141260474	TE809_ins_310334	SINE/tRNA	0.790225	13	141093021	141289496	ENSSSCG00000011906	IGSF11
6	112536517	TE809_ins_454322	SINE/tRNA	0.790219	6	112396721	112628432	ENSSSCG00000003722	CDH2
7	117684083	TE809_ins_477295	SINE/tRNA	0.789629	7	117676398	117741911	ENSSSCG00000002505	PAPOLA
6	160991603	TE809_ins_460118	SINE/tRNA	0.789192	6	160986081	161090832	ENSSSCG00000031188	C1orf185
18	3887796	TE809_abs_14271	SINE/tRNA	0.789029	18	3148483	4054118	ENSSSCG00000016423	DPP6
15	104623614	TE809_ins_345976	SINE/tRNA	0.788736	15	104613610	104656492	ENSSSCG00000016098	ORC2
1	168618417	TE809_ins_253223	SINE/tRNA	0.788041	1	168544421	168700891	ENSSSCG00000004976	LRRC49
11	13468501	TE809_abs_4525	SINE/tRNA	0.787996	11	13298992	13517502	ENSSSCG00000009362	TRPC4
4	85338681	TE809_ins_419970	SINE/tRNA	0.787641	4	85308508	85357137	ENSSSCG00000006328	RXRG
11	21010483	TE809_ins_278008	SINE/tRNA	0.786677	11	20995688	21036014	ENSSSCG00000009410	RUBCNL
6	267995	TE809_abs_22074	SINE/tRNA	0.786107	6	253207	300152	ENSSSCG00000024687	FANCA
3	73246393	TE809_ins_403518	SINE/tRNA	0.785843	3	73157747	73398379	ENSSSCG00000008340	ANTXR1
15	104795400	TE809_ins_346018	SINE/tRNA	0.785809	15	104781616	104835630	ENSSSCG00000016101	CFLAR
1	169018954	TE809_abs_2000	SINE/tRNA	0.785162	1	168751582	169323977	ENSSSCG00000004980	THSD4
1	122445367	TE809_abs_1483	SINE/tRNA	0.785026	1	122369545	122542222	ENSSSCG00000004651	GALK2
1	267788961	TE809_abs_3108	SINE/tRNA	0.784501	1	267772347	267923390	ENSSSCG00000005609	GARNL3
3	67608361	TE809_ins_402614	SINE/tRNA	0.784479	3	67600842	67611441	ENSSSCG00000021007	MRPL19
17	55590996	TE809_abs_14175	SINE/tRNA	0.784182	17	55390802	55583858	ENSSSCG00000007488	DOK5
6	160980605	TE809_ins_460114	SINE/tRNA	0.784068	6	160986081	161090832	ENSSSCG00000031188	C1orf185
1	195872694	TE809_abs_2282	SINE/tRNA	0.783747	1	195879911	195887765	ENSSSCG00000005121	biotype=protein_coding
18	33372921	TE809_ins_373053	SINE/tRNA	0.783163	18	33311321	33423795	ENSSSCG00000025910	ZNF277
6	163398947	TE809_abs_24197	SINE/tRNA	0.782991	6	163278962	163406410	ENSSSCG00000003881	SPATA6
2	27631972	TE809_abs_15524	SINE/tRNA	0.782877	2	27580129	27685843	ENSSSCG00000013312	HIPK3
7	8098081	TE809_ins_462541	SINE/tRNA	0.78188	7	8093890	8127414	ENSSSCG00000037420	TMEM170B
6	143176537	TE809_ins_457374	SINE/tRNA	0.781767	6	142735890	143274231	ENSSSCG00000003793	LRRC7
13	139935483	TE809_ins_310143	SINE/tRNA	0.780924	13	139927781	139948702	ENSSSCG00000034616	LRRC58
4	61948675	TE809_ins_417147	SINE/tRNA	0.780708	4	61926064	61950697	ENSSSCG00000006175	LY96
4	61948675	TE809_ins_417147	SINE/tRNA	0.780708	4	61958605	61966024	ENSSSCG00000021628	TMEM70
3	44423729	TE809_ins_400061	SINE/tRNA	0.780681	3	44349385	44483402	ENSSSCG00000008103	MERTK
2	55446700	TE809_abs_15831	SINE/tRNA	0.780038	2	55453170	55454108	ENSSSCG00000053334	biotype=protein_coding
15	94513871	TE809_abs_11706	SINE/tRNA	0.779898	15	94478021	94791775	ENSSSCG00000033941	C2orf88
18	34670036	TE809_abs_14745	SINE/tRNA	0.779688	18	34006900	34907287	ENSSSCG00000061899	IMMP2L
9	39605391	TE809_ins_499227	SINE/tRNA	0.779356	9	39612409	39660648	ENSSSCG00000015027	biotype=protein_coding
9	39605391	TE809_ins_499227	SINE/tRNA	0.779356	9	39527883	39619892	ENSSSCG00000015023	ALG9
9	120373547	TE809_ins_508302	SINE/tRNA	0.779008	9	120367303	120377810	ENSSSCG00000031220	TEX35
4	66948635	TE809_ins_417864	SINE/tRNA	0.778488	4	66715237	66996044	ENSSSCG00000006199	PREX2
8	71519446	TE809_abs_26865	SINE/tRNA	0.778177	8	71519274	71573563	ENSSSCG00000008972	PPEF2
3	79215757	TE809_abs_18032	SINE/tRNA	0.77777	3	78907317	79257760	ENSSSCG00000008372	EHBP1
14	132269383	TE809_abs_10567	SINE/tRNA	0.777583	14	132259062	132266058	ENSSSCG00000021947	biotype=protein_coding
14	132269383	TE809_abs_10567	SINE/tRNA	0.777583	14	132274241	132281728	ENSSSCG00000061335	PSP-II
14	132269383	TE809_abs_10567	SINE/tRNA	0.777583	14	132154438	132270399	ENSSSCG00000055799	biotype=protein_coding
3	42194031	TE809_ins_399732	SINE/tRNA	0.777221	3	42165561	42192813	ENSSSCG00000008072	ASPN
3	42194031	TE809_ins_399732	SINE/tRNA	0.777221	3	42053058	42308429	ENSSSCG00000008070	CENPP
3	42194031	TE809_ins_399732	SINE/tRNA	0.777221	3	42203171	42243547	ENSSSCG00000028549	ECM2
18	20432496	TE809_ins_371602	SINE/tRNA	0.776298	18	20261476	20653590	ENSSSCG00000016590	SND1
1	115427880	TE809_ins_12347	LINE/L1	0.775002	1	115378716	115536666	ENSSSCG00000058998	biotype=protein_coding
9	68423287	TE809_abs_28804	SINE/tRNA	0.774931	9	68253065	68487619	ENSSSCG00000015297	ADAM22
7	117683634	TE809_ins_477292	SINE/tRNA	0.77355	7	117676398	117741911	ENSSSCG00000002505	PAPOLA
1	186684655	TE809_abs_2197	SINE/tRNA	0.773216	1	186688343	186952307	ENSSSCG00000005068	SLC35F4
1	154593082	TE809_ins_251728	SINE/tRNA	0.772917	1	154601395	154605098	ENSSSCG00000050338	biotype=protein_coding
1	154593082	TE809_ins_251728	SINE/tRNA	0.772917	1	154596530	154600507	ENSSSCG00000037349	biotype=protein_coding
15	66309109	TE809_abs_11395	SINE/tRNA	0.77205	15	66254948	66571077	ENSSSCG00000015882	BAZ2B
2	56938344	TE809_abs_34196	LINE/L1	0.771409	2	56945400	56946969	ENSSSCG00000036878	biotype=protein_coding
2	56938344	TE809_abs_34196	LINE/L1	0.771409	2	56892243	56977228	ENSSSCG00000013940	NLRP3
15	94513439	TE809_abs_11705	SINE/tRNA	0.771394	15	94478021	94791775	ENSSSCG00000033941	C2orf88
18	1052815	TE809_ins_368653	SINE/tRNA	0.770946	18	721131	1389607	ENSSSCG00000026661	PTPRN2
17	19394881	TE809_ins_362724	SINE/tRNA	0.770711	17	19395986	19396297	ENSSSCG00000007065	biotype=protein_coding
1	106989245	TE809_abs_1271	SINE/tRNA	0.770665	1	106970640	107001564	ENSSSCG00000004543	MTFMT
4	6312864	TE809_abs_34668	LINE/L1	0.770355	4	6282076	6446389	ENSSSCG00000005941	KHDRBS3
8	3236783	TE809_ins_190432	LINE/L1	0.76961	8	3207098	3760393	ENSSSCG00000037539	SORCS2
8	131629006	TE809_ins_204685	LINE/L1	0.768869	8	131634209	131700068	ENSSSCG00000009226	KLHL8
18	3293621	TE809_abs_14262	SINE/tRNA	0.768405	18	3148483	4054118	ENSSSCG00000016423	DPP6
2	65249419	TE809_abs_15917	SINE/tRNA	0.768134	2	65235758	65252506	ENSSSCG00000013761	CC2D1A
2	65249419	TE809_abs_15917	SINE/tRNA	0.768134	2	65252606	65273035	ENSSSCG00000013760	biotype=protein_coding
12	19914288	TE809_ins_287782	SINE/tRNA	0.768117	12	19909043	19915847	ENSSSCG00000035199	PTGES3L
12	19914288	TE809_ins_287782	SINE/tRNA	0.768117	12	19897862	19908912	ENSSSCG00000035057	RUNDC1
12	19914288	TE809_ins_287782	SINE/tRNA	0.768117	12	19918248	19926825	ENSSSCG00000037979	AARSD1
9	116034132	TE809_abs_29381	SINE/tRNA	0.76771	9	116005574	116083452	ENSSSCG00000015497	KLHL20
2	56942496	TE809_ins_382946	SINE/tRNA	0.766652	2	56945400	56946969	ENSSSCG00000036878	biotype=protein_coding
2	56942496	TE809_ins_382946	SINE/tRNA	0.766652	2	56892243	56977228	ENSSSCG00000013940	NLRP3
3	97695828	TE809_ins_406156	SINE/tRNA	0.76653	3	97601412	97782863	ENSSSCG00000008464	MTA3
1	268876203	TE809_abs_3134	SINE/tRNA	0.766462	1	268856766	268893387	ENSSSCG00000005651	ODF2
17	21831225	TE809_abs_13667	SINE/tRNA	0.766445	17	21769484	21903264	ENSSSCG00000007072	SPTLC3
1	203835279	TE809_ins_256524	SINE/tRNA	0.76558	1	203788341	203923516	ENSSSCG00000040408	SAXO1
6	160979342	TE809_ins_460113	SINE/tRNA	0.765188	6	160986081	161090832	ENSSSCG00000031188	C1orf185
13	137479436	TE809_abs_8086	SINE/tRNA	0.76499	13	137455346	137590831	ENSSSCG00000011872	SEMA5B
4	106825736	TE809_abs_20123	SINE/tRNA	0.76443	4	106809391	106876846	ENSSSCG00000006766	PHTF1
3	100072535	TE809_abs_18268	SINE/tRNA	0.764392	3	99897162	100244759	ENSSSCG00000036418	SLC8A1
11	11685268	TE809_ins_276377	SINE/tRNA	0.764256	11	11084992	11722847	ENSSSCG00000034348	NBEA
12	19915927	TE809_abs_5746	SINE/tRNA	0.764084	12	19909043	19915847	ENSSSCG00000035199	PTGES3L
12	19915927	TE809_abs_5746	SINE/tRNA	0.764084	12	19897862	19908912	ENSSSCG00000035057	RUNDC1
12	19915927	TE809_abs_5746	SINE/tRNA	0.764084	12	19918248	19926825	ENSSSCG00000037979	AARSD1
1	127565797	TE809_abs_31725	LINE/L1	0.762512	1	127317701	127650665	ENSSSCG00000004694	FRMD5
9	130310401	TE809_ins_510028	SINE/tRNA	0.762488	9	130255308	130435315	ENSSSCG00000015586	RPS6KC1
3	17295881	TE809_abs_17268	SINE/tRNA	0.761423	3	17284431	17306738	ENSSSCG00000007757	TRIM72
3	71491501	TE809_abs_17946	SINE/tRNA	0.761135	3	71500337	71512955	ENSSSCG00000008316	NAGK
3	71491501	TE809_abs_17946	SINE/tRNA	0.761135	3	71452538	71499500	ENSSSCG00000038394	PAIP2B
X	84243154	TE809_ins_229665	LINE/L1	0.76102	X	84247726	84249856	ENSSSCG00000060434	TCEAL7
6	73112273	TE809_abs_22984	SINE/tRNA	0.760846	6	73118177	73239423	ENSSSCG00000020710	PRDM2
X	68477241	TE809_ins_227541	LINE/L1	0.760812	X	68475636	68499321	ENSSSCG00000021601	ZNF711
14	80381449	TE809_abs_9948	SINE/tRNA	0.760523	14	80249697	80377064	ENSSSCG00000026268	DLG5
14	74479778	TE809_ins_81080	LINE/L1	0.759775	14	74335208	74625370	ENSSSCG00000059909	biotype=protein_coding
9	113524697	TE809_abs_29333	SINE/tRNA	0.75928	9	113514699	113515631	ENSSSCG00000054398	biotype=protein_coding
10	19694246	TE809_abs_3546	SINE/tRNA	0.759241	10	19665855	19732139	ENSSSCG00000034746	CAPN8
11	13504873	TE809_abs_4526	SINE/tRNA	0.75898	11	13298992	13517502	ENSSSCG00000009362	TRPC4
4	75874798	TE809_abs_19719	SINE/tRNA	0.758751	4	75793492	75903496	ENSSSCG00000006250	LYN
4	82709588	TE809_ins_419624	SINE/tRNA	0.758624	4	82712897	82734487	ENSSSCG00000031617	SFT2D2
1	122366708	TE809_ins_248537	SINE/tRNA	0.758508	1	122149486	122373470	ENSSSCG00000004648	FAM227B
1	122366708	TE809_ins_248537	SINE/tRNA	0.758508	1	122369545	122542222	ENSSSCG00000004651	GALK2
9	103257689	TE809_abs_29173	SINE/tRNA	0.758332	9	103179503	103262014	ENSSSCG00000028444	ARMC10
9	103257689	TE809_abs_29173	SINE/tRNA	0.758332	9	103210748	103262910	ENSSSCG00000022903	NAPEPLD
7	3323743	TE809_ins_461844	SINE/tRNA	0.757469	7	3262396	3557407	ENSSSCG00000038717	FARS2
1	203935509	TE809_abs_2357	SINE/tRNA	0.756855	1	203936657	204942412	ENSSSCG00000040366	ADAMTSL1
2	17636264	TE809_abs_15366	SINE/tRNA	0.75638	2	17465633	17634715	ENSSSCG00000013278	TSPAN18
2	141239939	TE809_abs_34396	LINE/L1	0.756006	2	141179566	141231015	ENSSSCG00000014343	MATR3
2	141239939	TE809_abs_34396	LINE/L1	0.756006	2	141237438	141261125	ENSSSCG00000026606	PAIP2
18	40572170	TE809_ins_373976	SINE/tRNA	0.755927	18	40539046	40564228	ENSSSCG00000038919	RP9
8	130256470	TE809_abs_36069	LINE/L1	0.755809	8	130021643	130327729	ENSSSCG00000026196	FAM13A
13	136390976	TE809_abs_8074	SINE/tRNA	0.755279	13	136395668	136430733	ENSSSCG00000028717	biotype=protein_coding
2	55307497	TE809_ins_382839	SINE/tRNA	0.755246	2	55309592	55310530	ENSSSCG00000057089	biotype=protein_coding
2	24780636	TE809_ins_121226	LINE/L1	0.755239	2	24646871	24812610	ENSSSCG00000013292	PRR5L
13	4521671	TE809_ins_295378	SINE/tRNA	0.755111	13	4531036	4532092	ENSSSCG00000061080	biotype=protein_coding
13	4521671	TE809_ins_295378	SINE/tRNA	0.755111	13	4201255	4633312	ENSSSCG00000011199	TBC1D5
11	12131195	TE809_ins_276434	SINE/tRNA	0.755034	11	11815357	12158826	ENSSSCG00000033919	DCLK1
18	6413825	TE809_ins_369423	SINE/tRNA	0.754724	18	6419033	6420959	ENSSSCG00000027196	GIMAP6
1	161907668	TE809_abs_1914	SINE/tRNA	0.754604	1	161877574	161984368	ENSSSCG00000034704	ZNF532
4	82722173	TE809_abs_19799	SINE/tRNA	0.75449	4	82712897	82734487	ENSSSCG00000031617	SFT2D2
1	221768119	TE809_abs_31927	LINE/L1	0.753767	1	221634524	221836459	ENSSSCG00000005243	PGM5
8	38281583	TE809_ins_482376	SINE/tRNA	0.753166	8	38241598	38322031	ENSSSCG00000008821	SLAIN2
1	199078961	TE809_abs_2305	SINE/tRNA	0.753112	1	198964132	199135811	ENSSSCG00000005130	ELAVL2
8	71864980	TE809_abs_26874	SINE/tRNA	0.752985	8	71838397	71940607	ENSSSCG00000008980	SCARB2
16	74434724	TE809_ins_359286	SINE/tRNA	0.752851	16	74305736	74524295	ENSSSCG00000017101	ADCY2
2	75764219	TE809_ins_384819	SINE/tRNA	0.752772	2	75743418	75767570	ENSSSCG00000013471	biotype=protein_coding
9	113387191	TE809_ins_507378	SINE/tRNA	0.75263	9	113364879	113394389	ENSSSCG00000022525	ARHGEF5
8	113059100	TE809_abs_27364	SINE/tRNA	0.752416	8	112867664	113334097	ENSSSCG00000039813	COL25A1
17	13938605	TE809_abs_13535	SINE/tRNA	0.75221	17	13923200	13931626	ENSSSCG00000046740	biotype=protein_coding
17	13938605	TE809_abs_13535	SINE/tRNA	0.75221	17	13848728	14011700	ENSSSCG00000026466	SLC23A2
X	61744905	TE809_ins_516104	SINE/tRNA	0.751989	X	61584848	61872287	ENSSSCG00000012434	ATRX
8	43428771	TE809_abs_26610	SINE/tRNA	0.751891	8	43436650	43443319	ENSSSCG00000046178	biotype=protein_coding
9	113709230	TE809_ins_507423	SINE/tRNA	0.751544	9	113713032	113725847	ENSSSCG00000015473	TMEM183A
11	9509279	TE809_abs_4455	SINE/tRNA	0.750921	11	9518141	9543331	ENSSSCG00000009348	biotype=protein_coding
4	24671726	TE809_abs_34730	LINE/L1	0.75067	4	24648200	25870856	ENSSSCG00000031031	CSMD3
15	94640146	TE809_ins_344964	SINE/tRNA	0.750644	15	94478021	94791775	ENSSSCG00000033941	C2orf88
15	94640146	TE809_ins_344964	SINE/tRNA	0.750644	15	94600517	94912171	ENSSSCG00000041649	biotype=protein_coding
8	122118480	TE809_abs_36038	LINE/L1	0.750281	8	122115074	122441584	ENSSSCG00000009188	STPG2
2	141217359	TE809_abs_16838	SINE/tRNA	0.75012	2	141179566	141231015	ENSSSCG00000014343	MATR3
12	52494052	TE809_abs_6374	SINE/tRNA	0.749994	12	52464689	52506574	ENSSSCG00000017932	ASGR2
18	14423755	TE809_abs_14461	SINE/tRNA	0.749321	18	14267959	14486726	ENSSSCG00000016535	CALD1
18	33445746	TE809_ins_373066	SINE/tRNA	0.748858	18	33423221	33879366	ENSSSCG00000025602	DOCK4
7	95371218	TE809_abs_25655	SINE/tRNA	0.748499	7	95365939	95930034	ENSSSCG00000033093	RGS6
9	44572774	TE809_abs_28500	SINE/tRNA	0.748425	9	44567577	44596484	ENSSSCG00000015072	PCSK7
9	44572774	TE809_abs_28500	SINE/tRNA	0.748425	9	44560785	44567385	ENSSSCG00000015073	TAGLN
8	72079872	TE809_abs_26881	SINE/tRNA	0.748312	8	71990119	72088829	ENSSSCG00000008983	CCDC158
15	67040107	TE809_abs_11411	SINE/tRNA	0.747984	15	67041522	67175234	ENSSSCG00000015886	ITGB6
4	80885090	TE809_abs_19780	SINE/tRNA	0.747902	4	80857344	80877566	ENSSSCG00000006281	NTMT2
10	10868179	TE809_ins_265984	SINE/tRNA	0.747854	10	10866448	10905857	ENSSSCG00000010831	DUSP10
1	112568551	TE809_abs_31681	LINE/L1	0.747634	1	112548265	112620769	ENSSSCG00000004586	FAM81A
13	129546647	TE809_abs_7989	SINE/tRNA	0.746719	13	129240083	129817911	ENSSSCG00000038584	FGF12
18	50744600	TE809_ins_375625	SINE/tRNA	0.746644	18	50726922	50757649	ENSSSCG00000016746	NPC1L1
4	82692042	TE809_ins_419620	SINE/tRNA	0.745894	4	82663581	82697813	ENSSSCG00000006299	TBX19
9	7902633	TE809_ins_494413	SINE/tRNA	0.745518	9	7852357	8071812	ENSSSCG00000039996	FAM168A
1	228112002	TE809_ins_258930	SINE/tRNA	0.744895	1	228113327	228141890	ENSSSCG00000005272	NMRK1
1	203255001	TE809_abs_2338	SINE/tRNA	0.744644	1	203059588	203333781	ENSSSCG00000005167	SLC24A2
13	143454863	TE809_abs_32782	LINE/L1	0.744601	13	143456354	143459130	ENSSSCG00000045503	biotype=protein_coding
18	50872651	TE809_abs_15051	SINE/tRNA	0.744056	18	50861466	50956225	ENSSSCG00000039535	CAMK2B
1	229797535	TE809_ins_259120	SINE/tRNA	0.743896	1	229769375	229795147	ENSSSCG00000060679	biotype=protein_coding
4	106822588	TE809_ins_156089	LINE/L1	0.743229	4	106809391	106876846	ENSSSCG00000006766	PHTF1
1	231094399	TE809_abs_2602	SINE/tRNA	0.743084	1	231081196	231115940	ENSSSCG00000005286	CEP78
7	56699308	TE809_abs_25162	SINE/tRNA	0.742967	7	56583160	57011914	ENSSSCG00000001865	SCAPER
1	18766293	TE809_abs_269	SINE/tRNA	0.742937	1	18691000	18765323	ENSSSCG00000043354	biotype=protein_coding
17	47694803	TE809_abs_14056	SINE/tRNA	0.742326	17	47699270	47703212	ENSSSCG00000037072	TP53TG5
17	47694803	TE809_abs_14056	SINE/tRNA	0.742326	17	47686258	47694034	ENSSSCG00000007395	SYS1
6	145207602	TE809_abs_23850	SINE/tRNA	0.742312	6	145186736	145203915	ENSSSCG00000003798	SERBP1
6	145207602	TE809_abs_23850	SINE/tRNA	0.742312	6	145212981	145281791	ENSSSCG00000003799	IL12RB2
6	479517	TE809_ins_440538	SINE/tRNA	0.74225	6	455851	612868	ENSSSCG00000039541	ANKRD11
5	57850511	TE809_ins_433818	SINE/tRNA	0.741803	5	57822563	57902467	ENSSSCG00000026724	GUCY2C
1	267594332	TE809_abs_3105	SINE/tRNA	0.741546	1	267480750	267770440	ENSSSCG00000005607	RALGPS1
7	56152602	TE809_ins_469290	SINE/tRNA	0.741529	7	56146880	56186317	ENSSSCG00000061790	FBXO22
7	56152602	TE809_ins_469290	SINE/tRNA	0.741529	7	56084072	56144916	ENSSSCG00000027457	UBE2Q2
2	17626821	TE809_ins_378501	SINE/tRNA	0.741378	2	17465633	17634715	ENSSSCG00000013278	TSPAN18
8	38254829	TE809_abs_26545	SINE/tRNA	0.740602	8	38241598	38322031	ENSSSCG00000008821	SLAIN2
12	22338916	TE809_ins_288211	SINE/tRNA	0.7405	12	22333449	22338753	ENSSSCG00000017488	CSF3
12	22338916	TE809_ins_288211	SINE/tRNA	0.7405	12	22303258	22332199	ENSSSCG00000029102	MED24
12	22338916	TE809_ins_288211	SINE/tRNA	0.7405	12	22344751	22360545	ENSSSCG00000017489	PSMD3
7	100473122	TE809_ins_474889	SINE/tRNA	0.740454	7	100449597	100463614	ENSSSCG00000002400	biotype=protein_coding
7	100473122	TE809_ins_474889	SINE/tRNA	0.740454	7	100464454	100478767	ENSSSCG00000030069	NOXRED1
7	100473122	TE809_ins_474889	SINE/tRNA	0.740454	7	100482956	100506161	ENSSSCG00000002403	VIPAS39
6	269540	TE809_ins_440512	SINE/tRNA	0.739689	6	253207	300152	ENSSSCG00000024687	FANCA
1	162958123	TE809_ins_252542	SINE/tRNA	0.739609	1	162936581	163061612	ENSSSCG00000004921	ATP8B1
4	110675739	TE809_ins_423387	SINE/tRNA	0.73947	4	110662692	110717290	ENSSSCG00000006830	PSMA5
4	106827649	TE809_ins_422805	SINE/tRNA	0.739093	4	106809391	106876846	ENSSSCG00000006766	PHTF1
5	83115089	TE809_ins_437714	SINE/tRNA	0.738836	5	83052958	83489433	ENSSSCG00000000873	ANO4
3	68719139	TE809_ins_402791	SINE/tRNA	0.738803	3	68692693	68819293	ENSSSCG00000027320	SLC4A5
X	59987394	TE809_ins_225822	LINE/L1	0.738756	X	59972373	60120021	ENSSSCG00000035689	NEXMIF
9	26927497	TE809_ins_497534	SINE/tRNA	0.738627	9	26864312	26973552	ENSSSCG00000014960	AMOTL1
2	15485639	TE809_abs_15325	SINE/tRNA	0.738124	2	15401150	15606590	ENSSSCG00000013246	CSTPP1
3	59920772	TE809_ins_401809	SINE/tRNA	0.737939	3	59859863	60114365	ENSSSCG00000045529	DNAH6
6	85721200	TE809_abs_35320	LINE/L1	0.737696	6	85716983	85726473	ENSSSCG00000027686	YTHDF2
13	199991146	TE809_abs_8756	SINE/tRNA	0.737111	13	199848044	199982512	ENSSSCG00000012054	DOP1B
13	199991146	TE809_abs_8756	SINE/tRNA	0.737111	13	199997156	200041236	ENSSSCG00000012055	MORC3
4	25377188	TE809_ins_413344	SINE/tRNA	0.737014	4	24648200	25870856	ENSSSCG00000031031	CSMD3
3	80713252	TE809_abs_18066	SINE/tRNA	0.736658	3	80675008	80746252	ENSSSCG00000008386	SANBR
12	37825389	TE809_ins_290602	SINE/tRNA	0.736612	12	37729098	37944048	ENSSSCG00000039473	biotype=protein_coding
1	228113019	TE809_ins_258931	SINE/tRNA	0.736444	1	228113327	228141890	ENSSSCG00000005272	NMRK1
13	196129755	TE809_ins_315794	SINE/tRNA	0.735673	13	196067669	196173198	ENSSSCG00000021598	EVA1C
3	17068904	TE809_abs_17263	SINE/tRNA	0.735633	3	17059333	17065749	ENSSSCG00000037878	AHSP
3	17068904	TE809_abs_17263	SINE/tRNA	0.735633	3	17065818	17082625	ENSSSCG00000007753	RUSF1
10	65002002	TE809_abs_4237	SINE/tRNA	0.735549	10	64948563	65001142	ENSSSCG00000022849	IL2RA
8	74349281	TE809_ins_485685	SINE/tRNA	0.735285	8	74337319	74382515	ENSSSCG00000008994	RBM46
5	53666207	TE809_abs_21246	SINE/tRNA	0.735265	5	53617358	53691509	ENSSSCG00000000587	AEBP2
8	128771811	TE809_ins_491963	SINE/tRNA	0.735239	8	127730902	128953332	ENSSSCG00000022986	CCSER1
4	61620235	TE809_abs_19484	SINE/tRNA	0.735218	4	61628299	61716544	ENSSSCG00000006174	JPH1
14	84250745	TE809_ins_328355	SINE/tRNA	0.735143	14	83317019	84402943	ENSSSCG00000010344	NRG3
5	19518398	TE809_abs_20806	SINE/tRNA	0.734879	5	19522613	19542372	ENSSSCG00000000290	COPZ1
13	796605	TE809_ins_294824	SINE/tRNA	0.734395	13	367651	963773	ENSSSCG00000011178	CPNE4
13	201325144	TE809_abs_8792	SINE/tRNA	0.734216	13	201243609	201525820	ENSSSCG00000012065	KCNJ6
8	122372445	TE809_abs_27493	SINE/tRNA	0.734152	8	122115074	122441584	ENSSSCG00000009188	STPG2
14	127464657	TE809_ins_333277	SINE/tRNA	0.734036	14	127395853	127502400	ENSSSCG00000010669	biotype=protein_coding
1	108041097	TE809_abs_1285	SINE/tRNA	0.733569	1	107997293	108132781	ENSSSCG00000021588	DAPK2
2	79000945	TE809_abs_16052	SINE/tRNA	0.733278	2	78963989	79021574	ENSSSCG00000014023	RUFY1
9	75527287	TE809_ins_503244	SINE/tRNA	0.73317	9	75414755	75760519	ENSSSCG00000015335	DYNC1I1
1	112729049	TE809_abs_1359	SINE/tRNA	0.73273	1	112677821	112901993	ENSSSCG00000004587	MYO1E
4	82709015	TE809_ins_419623	SINE/tRNA	0.732602	4	82712897	82734487	ENSSSCG00000031617	SFT2D2
9	114353042	TE809_ins_217194	LINE/L1	0.732489	9	114262791	114797674	ENSSSCG00000038958	DNM3
11	242709	TE809_abs_4284	SINE/tRNA	0.732077	11	154458	281032	ENSSSCG00000009572	RNF17
13	138807237	TE809_ins_310000	SINE/tRNA	0.731936	13	138754789	138847245	ENSSSCG00000011882	GOLGB1
5	41812885	TE809_ins_431951	SINE/tRNA	0.731808	5	41680452	41879062	ENSSSCG00000000530	FGD4
15	21181566	TE809_abs_10930	SINE/tRNA	0.731574	15	20619441	22011994	ENSSSCG00000015711	DPP10
4	9022854	TE809_ins_411225	SINE/tRNA	0.730564	4	8995352	9014846	ENSSSCG00000022257	HHLA1
4	9022854	TE809_ins_411225	SINE/tRNA	0.730564	4	9018994	9053372	ENSSSCG00000005954	OC90
1	267917510	TE809_abs_3111	SINE/tRNA	0.730525	1	267925193	267937038	ENSSSCG00000005610	SLC2A8
1	267917510	TE809_abs_3111	SINE/tRNA	0.730525	1	267772347	267923390	ENSSSCG00000005609	GARNL3
15	65492113	TE809_abs_11387	SINE/tRNA	0.730208	15	65431111	65680887	ENSSSCG00000015878	PKP4
4	6337527	TE809_ins_410952	SINE/tRNA	0.730199	4	6282076	6446389	ENSSSCG00000005941	KHDRBS3
13	38930817	TE809_ins_300233	SINE/tRNA	0.730097	13	38939316	39006690	ENSSSCG00000011463	IL17RD
1	115744873	TE809_abs_1411	SINE/tRNA	0.730093	1	115734347	115871084	ENSSSCG00000004603	RFX7
13	203953533	TE809_abs_8835	SINE/tRNA	0.729304	13	203567129	204313820	ENSSSCG00000012072	DSCAM
1	152766806	TE809_ins_251577	SINE/tRNA	0.728387	1	152689504	152833946	ENSSSCG00000032574	RTTN
1	143941092	TE809_ins_250820	SINE/tRNA	0.728215	1	143913551	143961646	ENSSSCG00000004845	FAN1
1	132993223	TE809_abs_1628	SINE/tRNA	0.728	1	132902304	133015742	ENSSSCG00000039393	SPRED1
5	42877405	TE809_ins_432206	SINE/tRNA	0.727847	5	42643115	42879729	ENSSSCG00000022636	DENND5B
11	11712964	TE809_ins_276382	SINE/tRNA	0.727656	11	11084992	11722847	ENSSSCG00000034348	NBEA
6	143217242	TE809_abs_35435	LINE/L1	0.72741	6	142735890	143274231	ENSSSCG00000003793	LRRC7
15	99848723	TE809_ins_345428	SINE/tRNA	0.727155	15	99724828	99987005	ENSSSCG00000032814	DNAH7
5	65828102	TE809_abs_21450	SINE/tRNA	0.726524	5	65812243	65870092	ENSSSCG00000000721	DYRK4
5	65828102	TE809_abs_21450	SINE/tRNA	0.726524	5	65797376	65819765	ENSSSCG00000000720	AKAP3
11	23302072	TE809_abs_4727	SINE/tRNA	0.726192	11	23237775	23894699	ENSSSCG00000021818	ENOX1
17	52736474	TE809_ins_114951	LINE/L1	0.726124	17	52743568	52906821	ENSSSCG00000007477	NFATC2
6	82917564	TE809_abs_23121	SINE/tRNA	0.7257	6	82880584	82925305	ENSSSCG00000026791	RHCE
1	246966270	TE809_abs_2782	SINE/tRNA	0.725052	1	246973436	247027527	ENSSSCG00000039896	TMEM38B
9	121398704	TE809_ins_508548	SINE/tRNA	0.724969	9	121380415	121461054	ENSSSCG00000033352	FAM163A
6	161239400	TE809_ins_460169	SINE/tRNA	0.724783	6	161166996	161603725	ENSSSCG00000003877	FAF1
6	106285039	TE809_abs_37167	LINE/L1|SINE/tRNA	0.72416	6	106163989	106314944	ENSSSCG00000021893	ROCK1
1	246155902	TE809_abs_2766	SINE/tRNA	0.723988	1	246144277	246278492	ENSSSCG00000005423	ABCA1
6	158179583	TE809_abs_24083	SINE/tRNA	0.723907	6	158173676	158189053	ENSSSCG00000030538	CDCP2
7	13251278	TE809_abs_24532	SINE/tRNA	0.723599	7	13211574	13350961	ENSSSCG00000001068	CAP2
14	115175757	TE809_ins_331966	SINE/tRNA	0.723436	14	115073366	115174043	ENSSSCG00000010609	CFAP43
13	194927876	TE809_abs_8673	SINE/tRNA	0.723157	13	194774497	195005089	ENSSSCG00000012034	TIAM1
3	15499367	TE809_abs_17220	SINE/tRNA	0.721987	3	15487522	16160641	ENSSSCG00000007733	biotype=protein_coding
12	42749580	TE809_abs_6153	SINE/tRNA	0.721955	12	42711233	42783421	ENSSSCG00000017735	RHOT1
10	24804342	TE809_abs_3601	SINE/tRNA	0.721417	10	24736838	24831447	ENSSSCG00000010928	KDM5B
17	44868833	TE809_abs_33938	LINE/L1	0.721348	17	44714645	45881041	ENSSSCG00000038990	PTPRT
1	148068472	TE809_ins_251184	SINE/tRNA	0.721137	1	147984481	148087719	ENSSSCG00000004859	ZNF516
6	150580537	TE809_ins_458667	SINE/tRNA	0.720928	6	150245497	150605544	ENSSSCG00000039793	PATJ
6	85099653	TE809_ins_450659	SINE/tRNA	0.720169	6	85085066	85160234	ENSSSCG00000030623	XKR8
6	85099653	TE809_ins_450659	SINE/tRNA	0.720169	6	85095409	85185799	ENSSSCG00000003580	EYA3
10	25430541	TE809_abs_3616	SINE/tRNA	0.720046	10	25428164	25446185	ENSSSCG00000011169	PRXL2C
1	132747951	TE809_ins_249876	SINE/tRNA	0.71978	1	132702541	132786532	ENSSSCG00000004791	RASGRP1
11	21122078	TE809_abs_4676	SINE/tRNA	0.719692	11	21126539	21223550	ENSSSCG00000009412	LCP1
11	21122078	TE809_abs_4676	SINE/tRNA	0.719692	11	21080028	21125646	ENSSSCG00000009411	LRRC63
6	89943257	TE809_abs_23214	SINE/tRNA	0.719254	6	89878058	89982415	ENSSSCG00000003622	biotype=protein_coding
6	36363224	TE809_abs_22631	SINE/tRNA	0.719191	6	36342872	36371383	ENSSSCG00000037263	SIAH1
6	36363224	TE809_abs_22631	SINE/tRNA	0.719191	6	36372599	36466190	ENSSSCG00000023391	LONP2
2	56872807	TE809_abs_15845	SINE/tRNA	0.719136	2	56862025	56862978	ENSSSCG00000013941	OR2B11
8	130130735	TE809_abs_27611	SINE/tRNA	0.718955	8	130021643	130327729	ENSSSCG00000026196	FAM13A
2	56933629	TE809_ins_382944	SINE/tRNA	0.718909	2	56892243	56977228	ENSSSCG00000013940	NLRP3
11	77540214	TE809_abs_5431	SINE/tRNA	0.718877	11	77532266	77545913	ENSSSCG00000061055	TEX29
11	77540214	TE809_abs_5431	SINE/tRNA	0.718877	11	77427368	77530993	ENSSSCG00000009551	ARHGEF7
5	6614532	TE809_abs_20560	SINE/tRNA	0.718795	5	6604283	6623304	ENSSSCG00000062925	biotype=protein_coding
5	6614532	TE809_abs_20560	SINE/tRNA	0.718795	5	6623265	6660702	ENSSSCG00000000040	SEPTIN3
9	39615669	TE809_ins_499234	SINE/tRNA	0.718695	9	39622902	39629836	ENSSSCG00000021871	FDXACB1
9	39615669	TE809_ins_499234	SINE/tRNA	0.718695	9	39612409	39660648	ENSSSCG00000015027	biotype=protein_coding
9	39615669	TE809_ins_499234	SINE/tRNA	0.718695	9	39527883	39619892	ENSSSCG00000015023	ALG9
14	129151504	TE809_abs_10514	SINE/tRNA	0.7186	14	129113603	129347152	ENSSSCG00000010683	GRK5
8	121717966	TE809_abs_27477	SINE/tRNA	0.718547	8	121657325	121843242	ENSSSCG00000029813	TSPAN5
5	87739442	TE809_ins_165931	LINE/L1	0.718259	5	87671873	87784702	ENSSSCG00000000896	NTN4
2	15248379	TE809_abs_15316	SINE/tRNA	0.717569	2	15227881	15245677	ENSSSCG00000013237	SPI1
2	15248379	TE809_abs_15316	SINE/tRNA	0.717569	2	15247340	15270104	ENSSSCG00000013236	MYBPC3
3	68708831	TE809_ins_402786	SINE/tRNA	0.717353	3	68692693	68819293	ENSSSCG00000027320	SLC4A5

## Sheet: Supplemental Table S4
Supplemental Table S4. The divergent MEVs between Asian domestic pigs and Asian wild pigs
MEV_chr	MEV_start	MEV_ID	MEV_Type	MEV_FST	Gene_chr	Gene_start	Gene_end	Gene_ID	Gene_ID2
9	91992802	TE809_abs_29058	SINE/tRNA	0.877511	9	91981754	92012113	ENSSSCG00000023793	NUP42
4	82722173	TE809_abs_19799	SINE/tRNA	0.832927	4	82712897	82734487	ENSSSCG00000031617	SFT2D2
1	225018502	TE809_ins_26802	LINE/L1	0.820317	1	224960875	225042308	ENSSSCG00000024257	CEMIP2
4	82709588	TE809_ins_419624	SINE/tRNA	0.819525	4	82712897	82734487	ENSSSCG00000031617	SFT2D2
4	82692042	TE809_ins_419620	SINE/tRNA	0.816158	4	82663581	82697813	ENSSSCG00000006299	TBX19
4	82709015	TE809_ins_419623	SINE/tRNA	0.796574	4	82712897	82734487	ENSSSCG00000031617	SFT2D2
14	9503303	TE809_abs_9066	SINE/tRNA	0.732034	14	9455071	9517691	ENSSSCG00000009652	KCTD9
8	65247075	TE809_ins_196703	LINE/L1	0.727469	8	65238090	65315713	ENSSSCG00000008921	CENPC
8	52408805	TE809_ins_483793	SINE/tRNA	0.723695	8	52375514	52951033	ENSSSCG00000039175	MARCHF1
11	17792278	TE809_ins_277301	SINE/tRNA	0.712097	11	17784998	17794710	ENSSSCG00000009388	KCNRG
11	17792278	TE809_ins_277301	SINE/tRNA	0.712097	11	17793784	17849732	ENSSSCG00000009389	TRIM13
11	71336588	TE809_ins_45332	LINE/L1	0.702781	11	71327017	71348757	ENSSSCG00000026317	SLC10A2
8	65296784	TE809_ins_484660	SINE/tRNA	0.684344	8	65238090	65315713	ENSSSCG00000008921	CENPC
11	25102294	TE809_ins_278835	SINE/tRNA	0.684319	11	25064771	25457134	ENSSSCG00000029837	VWA8
8	65137464	TE809_ins_484634	SINE/tRNA	0.675954	8	65056906	65184997	ENSSSCG00000063524	biotype=protein_coding
2	118675213	TE809_abs_34321	LINE/L1	0.665276	2	118439403	118882295	ENSSSCG00000014213	KCNN2
8	50604645	TE809_abs_26683	SINE/tRNA	0.652933	8	50264275	51052864	ENSSSCG00000027183	FSTL5
7	91546942	TE809_ins_473471	SINE/tRNA	0.650296	7	91518452	91590449	ENSSSCG00000002298	ZFYVE26
3	122216845	TE809_abs_18619	SINE/tRNA	0.646487	3	121882744	122242326	ENSSSCG00000008621	NBAS
3	111102718	TE809_abs_18446	SINE/tRNA	0.638738	3	110897360	111328402	ENSSSCG00000026465	BABAM2
13	136658304	TE809_ins_309737	SINE/tRNA	0.63603	13	136509755	136809668	ENSSSCG00000011867	MYLK
15	94580791	TE809_ins_344961	SINE/tRNA	0.634683	15	94478021	94791775	ENSSSCG00000033941	C2orf88
15	77562957	TE809_ins_343146	SINE/tRNA	0.633435	15	77564646	77603620	ENSSSCG00000015947	DCAF17
11	75238165	TE809_ins_284604	SINE/tRNA	0.629277	11	74743587	75344229	ENSSSCG00000040130	NALF1
13	134980593	TE809_ins_309574	SINE/tRNA	0.623096	13	134969729	135089151	ENSSSCG00000011858	ZNF148
1	187558207	TE809_ins_255154	SINE/tRNA	0.620948	1	187504638	187642492	ENSSSCG00000005076	KIAA0586
1	187545812	TE809_ins_255152	SINE/tRNA	0.620948	1	187504638	187642492	ENSSSCG00000005076	KIAA0586
6	105817609	TE809_ins_453454	SINE/tRNA	0.619765	6	105808221	106007730	ENSSSCG00000040397	COLEC12
17	38484997	TE809_ins_365456	SINE/tRNA	0.618157	17	38480044	38515227	ENSSSCG00000007291	EDEM2
9	136617334	TE809_ins_219286	LINE/L1	0.617605	9	136580362	136741756	ENSSSCG00000015631	GRB10
13	134285348	TE809_ins_309399	SINE/tRNA	0.616058	13	134254976	134281086	ENSSSCG00000011851	biotype=protein_coding
5	33835124	TE809_abs_21031	SINE/tRNA	0.612464	5	33725444	33849953	ENSSSCG00000000493	FRS2
8	50614983	TE809_abs_35895	LINE/L1	0.60736	8	50264275	51052864	ENSSSCG00000027183	FSTL5
9	13019018	TE809_ins_495513	SINE/tRNA	0.59654	9	12867686	13010887	ENSSSCG00000014893	NARS2
8	65277004	TE809_ins_484651	SINE/tRNA	0.595365	8	65238090	65315713	ENSSSCG00000008921	CENPC
1	14206563	TE809_abs_191	SINE/tRNA	0.592262	1	14028859	14201706	ENSSSCG00000004082	biotype=protein_coding
5	28243070	TE809_ins_430304	SINE/tRNA	0.587091	5	28247412	28276273	ENSSSCG00000000462	RXYLT1
9	97887570	TE809_ins_505504	SINE/tRNA	0.586405	9	97781090	98266969	ENSSSCG00000015402	CACNA2D1
6	50020384	TE809_abs_22776	SINE/tRNA	0.586244	6	50011821	50016510	ENSSSCG00000003043	DMRTC2
6	50020384	TE809_abs_22776	SINE/tRNA	0.586244	6	50010558	50023574	ENSSSCG00000003044	LYPD4
6	230042	TE809_ins_440502	SINE/tRNA	0.584301	6	211487	243561	ENSSSCG00000002635	SPIRE2
2	82359812	TE809_ins_385683	SINE/tRNA	0.583257	2	82358120	82362092	ENSSSCG00000053209	biotype=protein_coding
5	52417954	TE809_ins_433195	SINE/tRNA	0.576844	5	52409882	52738406	ENSSSCG00000028662	PDE3A
9	12729954	TE809_ins_495458	SINE/tRNA	0.574636	9	12663657	12851342	ENSSSCG00000014891	GAB2
15	93671866	TE809_ins_344866	SINE/tRNA	0.570636	15	93611856	93800191	ENSSSCG00000016035	COL5A2
5	28889072	TE809_ins_430399	SINE/tRNA	0.566587	5	28880205	28929963	ENSSSCG00000031103	TBK1
5	27385168	TE809_abs_20923	SINE/tRNA	0.564905	5	27299778	27572618	ENSSSCG00000036751	PPM1H
1	216648368	TE809_ins_257644	SINE/tRNA	0.563971	1	216553105	216657170	ENSSSCG00000032561	PDCD1LG2
14	71997271	TE809_ins_326899	SINE/tRNA	0.552795	14	71989584	72030980	ENSSSCG00000010246	DDX50
6	135915443	TE809_abs_23723	SINE/tRNA	0.552076	6	135745881	136020541	ENSSSCG00000003773	AK5
11	71327509	TE809_ins_284216	SINE/tRNA	0.551819	11	71327017	71348757	ENSSSCG00000026317	SLC10A2
14	45850357	TE809_ins_323882	SINE/tRNA	0.550744	14	45320600	45925098	ENSSSCG00000009968	TTC28
13	13913906	TE809_ins_296828	SINE/tRNA	0.544536	13	13752467	13930483	ENSSSCG00000011217	NEK10
14	47731916	TE809_ins_324135	SINE/tRNA	0.53518	14	47551516	47737997	ENSSSCG00000010015	OSBP2
2	98118933	TE809_ins_387580	SINE/tRNA	0.533892	2	97735053	98275748	ENSSSCG00000035025	ADGRV1
8	126661364	TE809_ins_491711	SINE/tRNA	0.529456	8	125819951	127129763	ENSSSCG00000009197	GRID2
7	25633886	TE809_ins_465156	SINE/tRNA	0.528402	7	25596740	25773273	ENSSSCG00000001479	HMGCLL1
1	44566884	TE809_abs_617	SINE/tRNA	0.528054	1	44549412	44557797	ENSSSCG00000004255	VGLL2
13	157334552	TE809_ins_311852	SINE/tRNA	0.527558	13	157295745	157337888	ENSSSCG00000011950	NXPE3
16	14051648	TE809_ins_352079	SINE/tRNA	0.525969	16	13944245	14076030	ENSSSCG00000020845	CDH9
16	18027094	TE809_ins_352455	SINE/tRNA	0.525405	16	17940135	18250794	ENSSSCG00000058255	biotype=protein_coding
17	48341227	TE809_ins_114770	LINE/L1	0.524499	17	48339694	48413799	ENSSSCG00000007439	CDH22
2	18501274	TE809_ins_378597	SINE/tRNA	0.523328	2	18456019	18611782	ENSSSCG00000021739	HSD17B12
7	112344809	TE809_ins_476492	SINE/tRNA	0.523155	7	112270164	112519191	ENSSSCG00000002436	TTC7B
2	89835438	TE809_ins_386842	SINE/tRNA	0.522207	2	89840012	89849064	ENSSSCG00000014129	ZCCHC9
2	89835438	TE809_ins_386842	SINE/tRNA	0.522207	2	89796474	89832990	ENSSSCG00000014128	CKMT2
4	124462196	TE809_ins_425489	SINE/tRNA	0.522002	4	124395315	124600581	ENSSSCG00000006901	EVI5
16	28190617	TE809_ins_354061	SINE/tRNA	0.520024	16	28157318	28250961	ENSSSCG00000016877	NNT
5	12850215	TE809_ins_427990	SINE/tRNA	0.514725	5	12754539	13069527	ENSSSCG00000000162	ABTB3
18	18718629	TE809_ins_371312	SINE/tRNA	0.51327	18	18667365	18723067	ENSSSCG00000027131	KLHDC10
18	26277674	TE809_ins_372313	SINE/tRNA	0.51196	18	26139457	26623233	ENSSSCG00000016621	KCND2
1	100238850	TE809_ins_245976	SINE/tRNA	0.511302	1	100107935	100288936	ENSSSCG00000004520	biotype=protein_coding
6	90171133	TE809_abs_35323	LINE/L1	0.510878	6	90116074	90361115	ENSSSCG00000049113	biotype=protein_coding
13	54334815	TE809_ins_301748	SINE/tRNA	0.510598	13	54324998	54378276	ENSSSCG00000037216	PPP4R2
17	18634156	TE809_ins_362554	SINE/tRNA	0.509949	17	18461062	18785313	ENSSSCG00000007061	PAK5
17	62694466	TE809_ins_368518	SINE/tRNA	0.509416	17	62659786	62709235	ENSSSCG00000040388	ZBTB46
13	640548	TE809_abs_6522	SINE/tRNA	0.508494	13	367651	963773	ENSSSCG00000011178	CPNE4
13	640548	TE809_abs_6522	SINE/tRNA	0.508494	13	638664	766350	ENSSSCG00000049932	biotype=protein_coding
9	6530036	TE809_ins_494163	SINE/tRNA	0.508437	9	6488806	6587324	ENSSSCG00000023796	RNF121
8	76237966	TE809_ins_485950	SINE/tRNA	0.503577	8	76168403	76270609	ENSSSCG00000009010	ARFIP1
13	178042772	TE809_abs_8468	SINE/tRNA	0.502554	13	177365772	179013542	ENSSSCG00000012002	ROBO2
10	19578876	TE809_ins_33732	LINE/L1	0.502176	10	19585162	19586394	ENSSSCG00000010888	biotype=protein_coding
1	262103939	TE809_abs_3014	SINE/tRNA	0.501923	1	261901333	262203978	ENSSSCG00000038036	TTLL11
8	117685082	TE809_abs_27427	SINE/tRNA	0.501243	8	117662122	117721613	ENSSSCG00000009160	TACR3
14	107087507	TE809_ins_330809	SINE/tRNA	0.500437	14	106895765	107137561	ENSSSCG00000010494	SORBS1
3	85664266	TE809_ins_404791	SINE/tRNA	0.498836	3	85650068	85711120	ENSSSCG00000008398	PPP4R3B
2	56156233	TE809_ins_125195	LINE/L1	0.498828	2	56149329	56150261	ENSSSCG00000013949	biotype=protein_coding
3	101258357	TE809_abs_18282	SINE/tRNA	0.498633	3	101209641	101362723	ENSSSCG00000008478	SOS1
5	33853479	TE809_ins_431115	SINE/tRNA	0.497208	5	33858572	33873523	ENSSSCG00000000496	CCT2
5	33853479	TE809_ins_431115	SINE/tRNA	0.497208	5	33725444	33849953	ENSSSCG00000000493	FRS2
14	47729383	TE809_ins_324134	SINE/tRNA	0.497014	14	47551516	47737997	ENSSSCG00000010015	OSBP2
17	11788234	TE809_ins_361417	SINE/tRNA	0.493182	17	11780129	11816049	ENSSSCG00000036001	RNF170
1	269087734	TE809_ins_263965	SINE/tRNA	0.492223	1	269081272	269084840	ENSSSCG00000063201	ZDHHC12
1	269087734	TE809_ins_263965	SINE/tRNA	0.492223	1	269070512	269081334	ENSSSCG00000005657	PKN3
1	269087734	TE809_ins_263965	SINE/tRNA	0.492223	1	269090159	269108256	ENSSSCG00000005659	ZER1
7	31084913	TE809_abs_24781	SINE/tRNA	0.491356	7	31007474	31114734	ENSSSCG00000001535	TCP11
8	50725473	TE809_abs_26684	SINE/tRNA	0.491067	8	50264275	51052864	ENSSSCG00000027183	FSTL5
1	263824773	TE809_abs_3030	SINE/tRNA	0.488579	1	263772173	263822104	ENSSSCG00000005575	RC3H2
1	263824773	TE809_abs_3030	SINE/tRNA	0.488579	1	263823857	263846856	ENSSSCG00000005576	ZBTB6
1	263824773	TE809_abs_3030	SINE/tRNA	0.488579	1	263831228	263846907	ENSSSCG00000032575	ZBTB26
7	55206361	TE809_abs_25140	SINE/tRNA	0.486856	7	55214531	55215463	ENSSSCG00000036100	biotype=protein_coding
7	55206361	TE809_abs_25140	SINE/tRNA	0.486856	7	55200594	55220240	ENSSSCG00000001840	KIF7
7	55206361	TE809_abs_25140	SINE/tRNA	0.486856	7	55143240	55200640	ENSSSCG00000040355	TICRR
1	113169607	TE809_ins_247483	SINE/tRNA	0.485937	1	113176223	113258648	ENSSSCG00000024131	MINDY2
6	269540	TE809_ins_440512	SINE/tRNA	0.484509	6	253207	300152	ENSSSCG00000024687	FANCA
3	6435567	TE809_ins_394973	SINE/tRNA	0.484273	3	6429559	6437721	ENSSSCG00000036665	ZNF394
3	6435567	TE809_ins_394973	SINE/tRNA	0.484273	3	6442391	6466430	ENSSSCG00000031809	ZKSCAN5
5	29255723	TE809_abs_20952	SINE/tRNA	0.484214	5	29248091	29298407	ENSSSCG00000023788	TBC1D30
14	10980133	TE809_ins_319299	SINE/tRNA	0.482605	14	10987337	11007628	ENSSSCG00000009662	STMN4
5	60594950	TE809_ins_434263	SINE/tRNA	0.480559	5	60523433	60776750	ENSSSCG00000024152	ETV6
9	21766305	TE809_ins_496695	SINE/tRNA	0.478309	9	21722036	21761516	ENSSSCG00000014924	CTSC
5	33742497	TE809_ins_431083	SINE/tRNA	0.476866	5	33725444	33849953	ENSSSCG00000000493	FRS2
8	130577609	TE809_ins_492231	SINE/tRNA	0.476069	8	130533877	130590841	ENSSSCG00000030548	HERC5
5	17264017	TE809_abs_20778	SINE/tRNA	0.475452	5	17268130	17286276	ENSSSCG00000000232	ACVRL1
6	163432423	TE809_ins_460370	SINE/tRNA	0.475208	6	163429433	163447854	ENSSSCG00000003882	SLC5A9
12	52297358	TE809_ins_293418	SINE/tRNA	0.474177	12	52287160	52295871	ENSSSCG00000017923	ALOX15
2	142074536	TE809_ins_392954	SINE/tRNA	0.473841	2	142011063	142077925	ENSSSCG00000038493	PFDN1
5	23082124	TE809_ins_429700	SINE/tRNA	0.472777	5	23072808	23097915	ENSSSCG00000037767	TSFM
5	23082124	TE809_ins_429700	SINE/tRNA	0.472777	5	23087956	23110602	ENSSSCG00000029571	AVIL
5	23082124	TE809_ins_429700	SINE/tRNA	0.472777	5	23063109	23072849	ENSSSCG00000037619	EEF1AKMT3
2	56157557	TE809_ins_125197	LINE/L1	0.470723	2	56149329	56150261	ENSSSCG00000013949	biotype=protein_coding
8	67753804	TE809_ins_484886	SINE/tRNA	0.470093	8	67706874	68177212	ENSSSCG00000008943	SLC4A4
6	97381685	TE809_ins_452536	SINE/tRNA	0.468915	6	97342474	97429364	ENSSSCG00000022163	GNAL
6	146837679	TE809_ins_178707	LINE/L1	0.467658	6	146801954	146895995	ENSSSCG00000025188	LEPR
1	109378252	TE809_abs_1314	SINE/tRNA	0.466292	1	109208672	109584727	ENSSSCG00000024088	TLN2
5	60685184	TE809_ins_434267	SINE/tRNA	0.465866	5	60523433	60776750	ENSSSCG00000024152	ETV6
18	28771272	TE809_abs_14672	SINE/tRNA	0.46544	18	28627728	28817950	ENSSSCG00000016626	CFTR
9	7557374	TE809_ins_494347	SINE/tRNA	0.465421	9	7366523	7608469	ENSSSCG00000014820	FCHSD2
1	107965453	TE809_ins_246829	SINE/tRNA	0.463482	1	107951646	107969298	ENSSSCG00000034124	CIAO2A
1	125674803	TE809_abs_1505	SINE/tRNA	0.462636	1	125680546	125683162	ENSSSCG00000051796	biotype=protein_coding
6	103814986	TE809_ins_453210	SINE/tRNA	0.462634	6	103808066	103965335	ENSSSCG00000029030	SMCHD1
8	65745478	TE809_ins_484712	SINE/tRNA	0.462245	8	65738520	65824013	ENSSSCG00000008930	TMPRSS11F
10	51882229	TE809_ins_272388	SINE/tRNA	0.459385	10	51889208	51910392	ENSSSCG00000011077	MSRB2
8	55231902	TE809_ins_483950	SINE/tRNA	0.459342	8	55189360	55246251	ENSSSCG00000023269	EXOC1
7	87558794	TE809_ins_472905	SINE/tRNA	0.458947	7	87568026	87766335	ENSSSCG00000002262	SV2B
16	55965718	TE809_abs_13030	SINE/tRNA	0.458228	16	55625320	56620257	ENSSSCG00000017018	TENM2
10	12648248	TE809_ins_266352	SINE/tRNA	0.457134	10	12588135	12670625	ENSSSCG00000026705	NVL
6	98309198	TE809_ins_452605	SINE/tRNA	0.456978	6	98278647	98385795	ENSSSCG00000037264	RAB31
4	90044161	TE809_ins_420481	SINE/tRNA	0.456754	4	90051277	90080635	ENSSSCG00000006383	VANGL2
5	33750191	TE809_ins_431087	SINE/tRNA	0.453678	5	33725444	33849953	ENSSSCG00000000493	FRS2
5	44066007	TE809_ins_432381	SINE/tRNA	0.453662	5	43913693	44218049	ENSSSCG00000027447	TMTC1
18	55121246	TE809_ins_376033	SINE/tRNA	0.452981	18	54748790	55231511	ENSSSCG00000037764	POU6F2
6	146881349	TE809_abs_23886	SINE/tRNA	0.452317	6	146801954	146895995	ENSSSCG00000025188	LEPR
15	124527742	TE809_ins_348561	SINE/tRNA	0.451115	15	124472235	124554990	ENSSSCG00000016226	biotype=protein_coding
15	124158646	TE809_ins_348449	SINE/tRNA	0.45073	15	124094295	124193011	ENSSSCG00000028418	PAX3
2	87127825	TE809_ins_386416	SINE/tRNA	0.450416	2	86873290	87142768	ENSSSCG00000014101	AP3B1
13	10710650	TE809_ins_296364	SINE/tRNA	0.449601	13	10716002	10719952	ENSSSCG00000037030	biotype=protein_coding
13	10710650	TE809_ins_296364	SINE/tRNA	0.449601	13	10686488	10716099	ENSSSCG00000024296	NKIRAS1
1	45023583	TE809_ins_240652	SINE/tRNA	0.449476	1	45010227	45026102	ENSSSCG00000032533	biotype=protein_coding
13	60927973	TE809_ins_302191	SINE/tRNA	0.447427	13	60916180	60927889	ENSSSCG00000011531	biotype=protein_coding
3	41893053	TE809_ins_399682	SINE/tRNA	0.445377	3	41893285	41918685	ENSSSCG00000008066	ZNF484
3	101259226	TE809_ins_144094	LINE/L1	0.445239	3	101209641	101362723	ENSSSCG00000008478	SOS1
15	78905673	TE809_ins_343359	SINE/tRNA	0.445116	15	78773266	79095040	ENSSSCG00000015959	RAPGEF4
5	17132143	TE809_abs_20773	SINE/tRNA	0.444019	5	16977700	17169543	ENSSSCG00000000228	SCN8A
9	40639202	TE809_ins_499386	SINE/tRNA	0.443754	9	40628631	40960591	ENSSSCG00000015045	NCAM1
13	34994311	TE809_ins_299800	SINE/tRNA	0.442901	13	34985014	34993119	ENSSSCG00000041313	biotype=protein_coding
13	34994311	TE809_ins_299800	SINE/tRNA	0.442901	13	34949577	35017827	ENSSSCG00000033422	STIMATE
10	57227365	TE809_ins_273197	SINE/tRNA	0.442515	10	56967434	57600456	ENSSSCG00000011103	PARD3
7	20044130	TE809_ins_464383	SINE/tRNA	0.442221	7	20036944	20353420	ENSSSCG00000001100	CARMIL1
14	8558512	TE809_ins_75369	LINE/L1	0.442142	14	8483329	8554869	ENSSSCG00000009646	ADAM7
5	70388025	TE809_ins_435775	SINE/tRNA	0.441856	5	70394578	70660195	ENSSSCG00000000778	CPNE8
5	58934185	TE809_ins_433976	SINE/tRNA	0.441571	5	58480528	58927558	ENSSSCG00000000614	GRIN2B
14	39488500	TE809_ins_323151	SINE/tRNA	0.438835	14	39326792	39536693	ENSSSCG00000009885	HECTD4
15	16719352	TE809_ins_336657	SINE/tRNA	0.438771	15	16414757	16727841	ENSSSCG00000015694	ZRANB3
15	59765873	TE809_ins_341246	SINE/tRNA	0.437386	15	59709943	59803046	ENSSSCG00000015864	MYO7B
6	267995	TE809_abs_22074	SINE/tRNA	0.437285	6	253207	300152	ENSSSCG00000024687	FANCA
14	48208888	TE809_abs_9577	SINE/tRNA	0.437073	14	48156727	48204926	ENSSSCG00000010030	EIF4ENIF1
14	48208888	TE809_abs_9577	SINE/tRNA	0.437073	14	48210570	48231046	ENSSSCG00000035290	biotype=protein_coding
17	11399775	TE809_ins_361300	SINE/tRNA	0.436412	17	11390206	11394436	ENSSSCG00000007029	DKK4
8	108722845	TE809_ins_489241	SINE/tRNA	0.436167	8	108708035	108740898	ENSSSCG00000053761	biotype=protein_coding
8	108722845	TE809_ins_489241	SINE/tRNA	0.436167	8	108726113	108803559	ENSSSCG00000009122	ARSJ
15	29798518	TE809_ins_338014	SINE/tRNA	0.436154	15	29782746	30042734	ENSSSCG00000039157	CLASP1
16	69343088	TE809_ins_358658	SINE/tRNA	0.436039	16	69332587	69655380	ENSSSCG00000022569	GRIA1
5	13726578	TE809_ins_428112	SINE/tRNA	0.435411	5	13590851	13758567	ENSSSCG00000052141	RFX4
15	124502590	TE809_abs_12091	SINE/tRNA	0.434966	15	124491576	124496193	ENSSSCG00000044253	biotype=protein_coding
15	124502590	TE809_abs_12091	SINE/tRNA	0.434966	15	124472235	124554990	ENSSSCG00000016226	biotype=protein_coding
14	113576682	TE809_ins_331709	SINE/tRNA	0.434435	14	113500842	113626003	ENSSSCG00000010586	SUFU
14	102055071	TE809_ins_84235	LINE/L1	0.433636	14	102058494	102060662	ENSSSCG00000045077	biotype=protein_coding
3	17800369	TE809_ins_396881	SINE/tRNA	0.432805	3	17801225	17806959	ENSSSCG00000038852	biotype=protein_coding
3	17800369	TE809_ins_396881	SINE/tRNA	0.432805	3	17792182	17795425	ENSSSCG00000037875	ZNF688
9	130934955	TE809_ins_510151	SINE/tRNA	0.432761	9	130835317	131001479	ENSSSCG00000015598	PACC1
17	28449349	TE809_ins_363735	SINE/tRNA	0.43181	17	28408099	28679231	ENSSSCG00000026506	RALGAPA2
8	137545311	TE809_ins_493372	SINE/tRNA	0.430795	8	137532260	137554458	ENSSSCG00000058425	FGF5
14	47698372	TE809_ins_324130	SINE/tRNA	0.430775	14	47551516	47737997	ENSSSCG00000010015	OSBP2
18	48423550	TE809_ins_375226	SINE/tRNA	0.430105	18	48418385	48440736	ENSSSCG00000030388	UPP1
15	553924	TE809_ins_334958	SINE/tRNA	0.429935	15	546173	766125	ENSSSCG00000016397	NEB
15	44143522	TE809_ins_339357	SINE/tRNA	0.429587	15	43540375	44399711	ENSSSCG00000015774	TENM3
11	21790357	TE809_ins_278179	SINE/tRNA	0.429084	11	21759180	21826913	ENSSSCG00000023738	COG3
4	8600092	TE809_ins_411176	SINE/tRNA	0.42864	4	8532739	8608582	ENSSSCG00000005952	DNAAF11
15	124158947	TE809_abs_12080	SINE/tRNA	0.428015	15	124094295	124193011	ENSSSCG00000028418	PAX3
3	109095105	TE809_ins_407617	SINE/tRNA	0.427973	3	109078286	109105529	ENSSSCG00000058057	LBH
8	115869828	TE809_ins_490250	SINE/tRNA	0.427641	8	115779840	115861137	ENSSSCG00000038801	NPNT
2	147519987	TE809_ins_393603	SINE/tRNA	0.427548	2	147477370	147554047	ENSSSCG00000014411	LARS1
14	40180812	TE809_abs_9497	SINE/tRNA	0.427059	14	40146472	40218107	ENSSSCG00000009898	GCN1
3	23344389	TE809_ins_397780	SINE/tRNA	0.425324	3	23255961	23366351	ENSSSCG00000036475	HS3ST2
15	16710770	TE809_abs_33256	LINE/L1	0.423832	15	16414757	16727841	ENSSSCG00000015694	ZRANB3
3	96869983	TE809_abs_18217	SINE/tRNA	0.423376	3	96872157	96915327	ENSSSCG00000008459	biotype=protein_coding
9	86058871	TE809_ins_504238	SINE/tRNA	0.422735	9	86041369	86053857	ENSSSCG00000015363	AGR2
1	266930369	TE809_ins_263596	SINE/tRNA	0.422253	1	266933542	267105788	ENSSSCG00000036926	MVB12B
3	5247046	TE809_ins_394780	SINE/tRNA	0.419776	3	5239883	5244736	ENSSSCG00000007596	biotype=protein_coding
7	33440126	TE809_abs_24825	SINE/tRNA	0.418557	7	33378286	33718030	ENSSSCG00000039952	ZFAND3
9	97861593	TE809_ins_505498	SINE/tRNA	0.417857	9	97781090	98266969	ENSSSCG00000015402	CACNA2D1
1	11723608	TE809_ins_236235	SINE/tRNA	0.417526	1	11648508	11759348	ENSSSCG00000004065	TIAM2
2	56144030	TE809_ins_382892	SINE/tRNA	0.415487	2	56141812	56142822	ENSSSCG00000060158	biotype=protein_coding
2	56144030	TE809_ins_382892	SINE/tRNA	0.415487	2	56149329	56150261	ENSSSCG00000013949	biotype=protein_coding
14	103648164	TE809_ins_330328	SINE/tRNA	0.414829	14	103530787	103642266	ENSSSCG00000010467	BTAF1
8	109421439	TE809_ins_489333	SINE/tRNA	0.414376	8	109306796	109912908	ENSSSCG00000009125	biotype=protein_coding
14	6554846	TE809_ins_318500	SINE/tRNA	0.414255	14	6560565	6632523	ENSSSCG00000030228	PIWIL2
X	13448663	TE809_abs_29955	SINE/tRNA	0.41403	X	13412838	13658902	ENSSSCG00000012150	REPS2
9	64949782	TE809_abs_36231	LINE/L1	0.41389	9	64874046	65003248	ENSSSCG00000015281	PLEKHA6
X	108355306	TE809_abs_31044	SINE/tRNA	0.412952	X	108332628	108348396	ENSSSCG00000026301	RAP2C
8	135452570	TE809_ins_493096	SINE/tRNA	0.412041	8	135426403	135495121	ENSSSCG00000009244	SEC31A
5	52249535	TE809_abs_21220	SINE/tRNA	0.412	5	52234398	52315026	ENSSSCG00000000585	SLCO1C1
9	6538686	TE809_ins_494166	SINE/tRNA	0.411874	9	6488806	6587324	ENSSSCG00000023796	RNF121
5	21576053	TE809_abs_20840	SINE/tRNA	0.411867	5	21563400	21586737	ENSSSCG00000000382	SMARCC2
5	62273403	TE809_ins_434449	SINE/tRNA	0.411469	5	62272892	62324333	ENSSSCG00000000659	biotype=protein_coding
8	124205509	TE809_ins_491337	SINE/tRNA	0.411379	8	124142030	124530603	ENSSSCG00000021874	UNC5C
7	52153502	TE809_abs_35619	LINE/L1	0.411243	7	52144506	52194133	ENSSSCG00000001806	FSD2
13	3046842	TE809_ins_295150	SINE/tRNA	0.411058	13	2922853	3135709	ENSSSCG00000011194	ANKRD28
18	42825534	TE809_ins_374303	SINE/tRNA	0.409852	18	42820921	42902867	ENSSSCG00000016682	PLEKHA8
8	135244258	TE809_ins_493045	SINE/tRNA	0.409816	8	135199467	135236107	ENSSSCG00000009239	biotype=protein_coding
8	135244258	TE809_ins_493045	SINE/tRNA	0.409816	8	135250075	135279045	ENSSSCG00000009240	biotype=protein_coding
1	204460259	TE809_ins_256576	SINE/tRNA	0.409402	1	203936657	204942412	ENSSSCG00000040366	ADAMTSL1
5	86903103	TE809_ins_438303	SINE/tRNA	0.406979	5	86792450	87102623	ENSSSCG00000033574	CFAP54
9	97872584	TE809_ins_505501	SINE/tRNA	0.406479	9	97781090	98266969	ENSSSCG00000015402	CACNA2D1
1	222733597	TE809_ins_258340	SINE/tRNA	0.406238	1	222658382	222725259	ENSSSCG00000005249	ENTREP1
1	252296356	TE809_abs_2866	SINE/tRNA	0.406121	1	252218819	252324928	ENSSSCG00000005459	ECPAS
15	104522737	TE809_ins_99777	LINE/L1	0.404446	15	104525451	104543783	ENSSSCG00000016094	BZW1
12	53951155	TE809_ins_293718	SINE/tRNA	0.404133	12	53906511	53964514	ENSSSCG00000017990	PIK3R6
14	39487501	TE809_abs_9485	SINE/tRNA	0.402483	14	39326792	39536693	ENSSSCG00000009885	HECTD4
X	96585307	TE809_ins_518502	SINE/tRNA	0.402461	X	96544095	96744764	ENSSSCG00000012637	KLHL13
4	68260697	TE809_ins_418086	SINE/tRNA	0.402399	4	68250646	68285405	ENSSSCG00000006213	ADHFE1
3	94016433	TE809_ins_405649	SINE/tRNA	0.402234	3	93973653	94012580	ENSSSCG00000031261	RHOQ
5	71555920	TE809_ins_436051	SINE/tRNA	0.402161	5	71295008	71673785	ENSSSCG00000000783	SLC2A13
15	135693336	TE809_ins_350055	SINE/tRNA	0.401742	15	135441906	135993311	ENSSSCG00000016317	AGAP1
8	113436760	TE809_ins_489977	SINE/tRNA	0.400843	8	113435986	113447191	ENSSSCG00000009145	OSTC
13	1431128	TE809_abs_6537	SINE/tRNA	0.400199	13	1145284	1435652	ENSSSCG00000011181	NEK11
13	1431128	TE809_abs_6537	SINE/tRNA	0.400199	13	1435678	1449855	ENSSSCG00000011182	ASTE1
13	1431128	TE809_abs_6537	SINE/tRNA	0.400199	13	1438615	1612676	ENSSSCG00000011183	ATP2C1
2	136936533	TE809_ins_134673	LINE/L1	0.400083	2	136883854	136952178	ENSSSCG00000014304	SEC24A
15	34701099	TE809_ins_338618	SINE/tRNA	0.399455	15	34363758	35023152	ENSSSCG00000015748	CSMD1
1	64344027	TE809_ins_242545	SINE/tRNA	0.399284	1	64306073	64459904	ENSSSCG00000004344	MMS22L
5	15669575	TE809_ins_428449	SINE/tRNA	0.399263	5	15674057	15692936	ENSSSCG00000029652	TMBIM6
12	59605559	TE809_abs_6489	SINE/tRNA	0.399173	12	59466791	59654192	ENSSSCG00000034364	SPECC1
18	49106965	TE809_ins_375353	SINE/tRNA	0.399065	18	48997217	49192433	ENSSSCG00000016725	TNS3
8	79381294	TE809_ins_486379	SINE/tRNA	0.398016	8	78906976	79462923	ENSSSCG00000035623	IQCM
8	80919006	TE809_abs_26995	SINE/tRNA	0.397985	8	80675002	81024452	ENSSSCG00000009029	ARHGAP10
12	17607112	TE809_ins_287382	SINE/tRNA	0.397985	12	17459077	17705351	ENSSSCG00000017316	NSF
15	60344722	TE809_ins_341365	SINE/tRNA	0.396236	15	60053877	60384655	ENSSSCG00000015866	FMNL2
7	8246335	TE809_ins_462563	SINE/tRNA	0.396174	7	8243371	8313648	ENSSSCG00000001048	ADTRP
5	32999971	TE809_ins_430937	SINE/tRNA	0.395791	5	32989794	33042575	ENSSSCG00000000486	NUP107
9	36571663	TE809_ins_498818	SINE/tRNA	0.394803	9	36554671	36620446	ENSSSCG00000026959	NPAT
1	153854973	TE809_ins_251677	SINE/tRNA	0.39468	1	153688900	153932906	ENSSSCG00000032084	biotype=protein_coding
1	66639653	TE809_ins_242763	SINE/tRNA	0.392922	1	66642754	66643547	ENSSSCG00000031854	biotype=protein_coding
6	57678	TE809_abs_22071	SINE/tRNA	0.392721	6	64374	76394	ENSSSCG00000026662	PRDM7
6	57678	TE809_abs_22071	SINE/tRNA	0.392721	6	64714	105993	ENSSSCG00000002633	GAS8
5	29626046	TE809_ins_430536	SINE/tRNA	0.392059	5	29596334	29673875	ENSSSCG00000000469	LEMD3
14	135551018	TE809_ins_334377	SINE/tRNA	0.392015	14	135302813	135682159	ENSSSCG00000010746	ADAM12
14	87103672	TE809_ins_82374	LINE/L1	0.3919	14	86539916	87227133	ENSSSCG00000010352	GRID1
5	29725996	TE809_ins_430551	SINE/tRNA	0.391829	5	29695640	29863599	ENSSSCG00000026004	MSRB3
9	42812251	TE809_ins_209240	LINE/L1	0.391732	9	42644429	42985017	ENSSSCG00000031831	CADM1
6	152429511	TE809_ins_458848	SINE/tRNA	0.391413	6	152431435	152467338	ENSSSCG00000003825	biotype=protein_coding
8	119066278	TE809_ins_490666	SINE/tRNA	0.39141	8	118814061	119157504	ENSSSCG00000022361	BANK1
9	110863507	TE809_ins_507117	SINE/tRNA	0.391032	9	110419467	111155640	ENSSSCG00000062427	biotype=protein_coding
3	114749285	TE809_ins_408639	SINE/tRNA	0.390788	3	114722321	114846644	ENSSSCG00000008591	ATAD2B
1	268191609	TE809_abs_37527	LINE/L1|LTR/ERVL|SINE/tRNA	0.389707	1	268116120	268205778	ENSSSCG00000005617	STXBP1
13	793883	TE809_ins_294822	SINE/tRNA	0.38935	13	367651	963773	ENSSSCG00000011178	CPNE4
13	206032955	TE809_ins_317073	SINE/tRNA	0.38913	13	205938348	206034976	ENSSSCG00000030016	PDE9A
5	12697342	TE809_abs_20687	SINE/tRNA	0.388836	5	12701589	12730849	ENSSSCG00000000161	PWP1
1	205915840	TE809_ins_256708	SINE/tRNA	0.388657	1	205925091	206372121	ENSSSCG00000005180	BNC2
9	7344743	TE809_ins_494304	SINE/tRNA	0.388628	9	7347002	7365625	ENSSSCG00000014819	ATG16L2
13	36826043	TE809_ins_300006	SINE/tRNA	0.388628	13	36222295	37019801	ENSSSCG00000027019	CACNA2D3
9	33374499	TE809_ins_498355	SINE/tRNA	0.388529	9	33366345	33379789	ENSSSCG00000014984	MMP27
9	33374499	TE809_ins_498355	SINE/tRNA	0.388529	9	33384033	33396947	ENSSSCG00000029675	MMP8
2	45079527	TE809_ins_381885	SINE/tRNA	0.387955	2	44967986	45299677	ENSSSCG00000013393	SPON1
13	17955060	TE809_abs_6801	SINE/tRNA	0.387752	13	17651165	18031498	ENSSSCG00000011230	OSBPL10
4	8877972	TE809_ins_411210	SINE/tRNA	0.387381	4	8669121	8970342	ENSSSCG00000005953	KCNQ3
16	51221927	TE809_ins_356684	SINE/tRNA	0.387165	16	51150560	51226212	ENSSSCG00000016986	CREBRF
16	51221927	TE809_ins_356684	SINE/tRNA	0.387165	16	51225724	51260716	ENSSSCG00000016990	biotype=protein_coding
7	52154337	TE809_ins_468729	SINE/tRNA	0.386764	7	52144506	52194133	ENSSSCG00000001806	FSD2
4	83261859	TE809_abs_19813	SINE/tRNA	0.386655	4	83235714	83316405	ENSSSCG00000006306	MPZL1
7	32369579	TE809_ins_466026	SINE/tRNA	0.386556	7	32359455	32363761	ENSSSCG00000001565	CDKN1A
7	32369579	TE809_ins_466026	SINE/tRNA	0.386556	7	32372600	32402736	ENSSSCG00000001566	RAB44
X	104206402	TE809_abs_30986	SINE/tRNA	0.386412	X	104158209	104197134	ENSSSCG00000060751	biotype=protein_coding
X	104206402	TE809_abs_30986	SINE/tRNA	0.386412	X	104194545	104253822	ENSSSCG00000052425	biotype=protein_coding
16	35186289	TE809_ins_354918	SINE/tRNA	0.386066	16	35101306	35192220	ENSSSCG00000016916	IL6ST
7	111789977	TE809_ins_476386	SINE/tRNA	0.385175	7	111767089	111853249	ENSSSCG00000002431	TDP1
13	148623407	TE809_ins_311045	SINE/tRNA	0.384905	13	148577909	148706809	ENSSSCG00000030335	biotype=protein_coding
4	57155939	TE809_ins_152543	LINE/L1	0.384643	4	57153831	57157624	ENSSSCG00000048552	biotype=protein_coding
15	107955500	TE809_abs_11887	SINE/tRNA	0.384406	15	107882832	108910662	ENSSSCG00000016123	PARD3B
6	165683764	TE809_abs_24225	SINE/tRNA	0.384223	6	165671174	165709775	ENSSSCG00000040796	IPP
10	47132095	TE809_ins_271426	SINE/tRNA	0.383022	10	46935557	47223382	ENSSSCG00000039658	biotype=protein_coding
18	49123691	TE809_ins_375354	SINE/tRNA	0.3826	18	48997217	49192433	ENSSSCG00000016725	TNS3
11	45220101	TE809_ins_280748	SINE/tRNA	0.381423	11	45076062	45362887	ENSSSCG00000024722	PIBF1
14	10352917	TE809_ins_319183	SINE/tRNA	0.380786	14	10318732	10345679	ENSSSCG00000009658	BNIP3L
6	27722056	TE809_ins_443984	SINE/tRNA	0.380593	6	27684030	27750852	ENSSSCG00000033811	CBFB
14	23415341	TE809_abs_9267	SINE/tRNA	0.380235	14	23400584	23418132	ENSSSCG00000009741	PUS1
14	23415341	TE809_abs_9267	SINE/tRNA	0.380235	14	23423698	23448136	ENSSSCG00000009742	ULK1
1	264149231	TE809_ins_263127	SINE/tRNA	0.380152	1	264045669	264195883	ENSSSCG00000005582	STRBP
2	85117243	TE809_ins_128101	LINE/L1	0.378526	2	84996716	85236130	ENSSSCG00000034062	SV2C
3	126594395	TE809_abs_18671	SINE/tRNA	0.377903	3	126527385	126586274	ENSSSCG00000008637	TAF1B
9	108295380	TE809_ins_216371	LINE/L1	0.377864	9	108269830	108320267	ENSSSCG00000015446	PNPLA8
16	68800871	TE809_ins_358589	SINE/tRNA	0.377814	16	68723995	68961326	ENSSSCG00000017072	GALNT10
9	103115964	TE809_abs_29171	SINE/tRNA	0.377498	9	102976871	103152572	ENSSSCG00000037822	FBXL13
11	32584519	TE809_abs_4882	SINE/tRNA	0.377246	11	32492740	32994844	ENSSSCG00000009448	DIAPH3
1	116219443	TE809_abs_1415	SINE/tRNA	0.377237	1	116132165	116268631	ENSSSCG00000035798	PRTG
13	157750500	TE809_ins_311944	SINE/tRNA	0.376751	13	157675265	157759266	ENSSSCG00000031273	IMPG2
15	72657912	TE809_ins_342606	SINE/tRNA	0.37657	15	72529875	72678066	ENSSSCG00000024204	SCN1A
3	108699992	TE809_abs_18405	SINE/tRNA	0.376183	3	108690896	108882030	ENSSSCG00000025901	LCLAT1
7	55234044	TE809_ins_469120	SINE/tRNA	0.376043	7	55236348	55250797	ENSSSCG00000001844	PLIN1
9	130246837	TE809_ins_510015	SINE/tRNA	0.375811	9	130255308	130435315	ENSSSCG00000015586	RPS6KC1
5	75186973	TE809_ins_436592	SINE/tRNA	0.375262	5	74917463	75406367	ENSSSCG00000000801	TMEM117
6	85562347	TE809_ins_450785	SINE/tRNA	0.374568	6	85546024	85565866	ENSSSCG00000029097	RCC1
6	85562347	TE809_ins_450785	SINE/tRNA	0.374568	6	85567462	85592647	ENSSSCG00000030284	TRNAU1AP
1	53134880	TE809_abs_717	SINE/tRNA	0.374331	1	53092036	53191212	ENSSSCG00000022994	CYB5R4
6	87766829	TE809_ins_451072	SINE/tRNA	0.374206	6	87772925	87825609	ENSSSCG00000032193	NKAIN1
14	2071250	TE809_ins_317645	SINE/tRNA	0.373859	14	2056670	2161171	ENSSSCG00000009589	SYK
2	132625836	TE809_ins_391526	SINE/tRNA	0.373228	2	132535984	132802188	ENSSSCG00000035069	CHSY3
3	17152577	TE809_ins_396780	SINE/tRNA	0.372463	3	17136187	17169667	ENSSSCG00000054116	ITGAD
18	5378987	TE809_ins_369267	SINE/tRNA	0.371851	18	5353769	5433814	ENSSSCG00000016431	GALNTL5

## Sheet: Supplemental Table S5
Supplemental Table S5. The breed-specific MEVs
Breed-Specific	MEV_chr	MEV_start	MEV_end	MEV_ID	MEV_Type	Allele frequency in this breed	Gene_chr	Gene_start	Gene_end	Gene_ID	Gene_ID2
BMX	1	120032543	120032560	TE809_ins_13060	LINE/L1	0.3125	1	120021532	120048127	ENSSSCG00000004629	LYSMD2
BMX	1	242033843	242033860	TE809_ins_260517	SINE/tRNA	0.444444	1	241892764	242064050	ENSSSCG00000005388	INVS
BMX	1	270148753	270148768	TE809_ins_264145	SINE/tRNA	0.5	1	270037369	270185188	ENSSSCG00000005689	FNBP1
BMX	3	67898715	67898734	TE809_ins_402657	SINE/tRNA	0.333333	3	67834411	68026724	ENSSSCG00000036008	TACR1
BMX	4	93585951	93585964	TE809_ins_420863	SINE/tRNA	0.388889	4	93576598	93621983	ENSSSCG00000006482	MEF2D
BMX	5	34844536	34844545	TE809_ins_431252	SINE/tRNA	0.375	5	34789977	35052818	ENSSSCG00000025969	PTPRR
BMX	6	9281374	9281387	TE809_ins_441301	SINE/tRNA	0.3	6	8905138	9876053	ENSSSCG00000027415	WWOX
BMX	6	78866522	78866537	TE809_ins_172217	LINE/L1	0.4	6	78858190	78889640	ENSSSCG00000003506	PINK1
BMX	6	147109027	147109278	TE809_abs_23896	SINE/tRNA	0.375	6	146984351	147160131	ENSSSCG00000003807	DNAJC6
BMX	7	19449183	19449202	TE809_ins_464262	SINE/tRNA	0.333333	7	19378196	19491265	ENSSSCG00000001091	KIAA0319
BMX	8	16954628	16954641	TE809_ins_479558	SINE/tRNA	0.5	8	16892288	17049570	ENSSSCG00000008754	GBA3
BMX	8	23485206	23485222	TE809_ins_480324	SINE/tRNA	0.75	8	23454475	23878007	ENSSSCG00000008765	PCDH7
BMX	8	55983846	55983859	TE809_ins_484036	SINE/tRNA	0.333333	8	55977369	55994541	ENSSSCG00000038107	protein_coding
BMX	8	69503214	69503230	TE809_ins_485046	SINE/tRNA	0.388889	8	69355649	69536286	ENSSSCG00000024592	ANKRD17
BMX	9	68145893	68145908	TE809_ins_502447	SINE/tRNA	0.333333	9	68131452	68191750	ENSSSCG00000015293	protein_coding
BMX	9	126055035	126055050	TE809_ins_509388	SINE/tRNA	0.357143	9	126002493	126177579	ENSSSCG00000015567	NIBAN1
BMX	10	43215991	43216003	TE809_ins_270865	SINE/tRNA	0.388889	10	43097946	43419758	ENSSSCG00000011030	CUBN
BMX	10	48899010	48899024	TE809_ins_271798	SINE/tRNA	0.357143	10	48861933	48927262	ENSSSCG00000011064	ACBD5
BMX	10	48988652	48988676	TE809_ins_271844	SINE/tRNA	0.3125	10	48934446	49074441	ENSSSCG00000024127	ABI1
BMX	11	11113465	11113480	TE809_ins_276296	SINE/tRNA	0.444444	11	11079992	11727847	ENSSSCG00000034348	NBEA
BMX	12	11160676	11160982	TE809_abs_5559	SINE/tRNA	0.5	12	11157953	11216801	ENSSSCG00000055960	protein_coding
BMX	12	13166317	13166569	TE809_abs_5615	SINE/tRNA	0.428571	12	12877064	13268554	ENSSSCG00000017268	PRKCA
BMX	12	46511036	46511052	TE809_ins_292316	SINE/tRNA	0.416667	12	46457265	46538022	ENSSSCG00000017799	CPD
BMX	13	200869189	200869209	TE809_ins_316498	SINE/tRNA	0.388889	13	200864167	200931108	ENSSSCG00000012063	VPS26C
BMX	14	100570818	100570832	TE809_ins_84107	LINE/L1	0.444444	14	100312625	100610063	ENSSSCG00000023141	RNLS
BMX	14	132004132	132004140	TE809_ins_333863	SINE/tRNA	0.5	14	131955939	132021652	ENSSSCG00000010702	PLEKHA1
BMX	15	65358066	65358078	TE809_ins_341824	SINE/tRNA	0.388889	15	65155769	65435999	ENSSSCG00000015876	protein_coding
BMX	15	131360305	131360322	TE809_ins_349515	SINE/tRNA	0.416667	15	131294946	131386251	ENSSSCG00000016263	protein_coding
BMX	15	133708015	133708024	TE809_ins_349864	SINE/tRNA	0.333333	15	133700008	133746798	ENSSSCG00000016301	SAG
BMX	17	5604390	5604400	TE809_ins_360355	SINE/tRNA	0.571429	17	5592132	5695264	ENSSSCG00000006994	PCM1
BMX	X	9318824	9318838	TE809_ins_511991	SINE/tRNA	0.333333	X	8537382	9443821	ENSSSCG00000030877	FRMPD4
DB	1	15767229	15767245	TE809_ins_883	LINE/L1	0.388889	1	15751550	15784164	ENSSSCG00000004093	IYD
DB	1	67500767	67500782	TE809_ins_6042	LINE/L1	0.333333	1	67326948	67662085	ENSSSCG00000004358	ASCC3
DB	1	162478398	162478413	TE809_ins_252477	SINE/tRNA	0.444444	1	162359057	162518718	ENSSSCG00000004919	NEDD4L
DB	1	216237197	216237213	TE809_ins_257588	SINE/tRNA	0.333333	1	216227832	216250359	ENSSSCG00000005206	MLANA
DB	1	241918495	241918512	TE809_ins_260496	SINE/tRNA	0.333333	1	241892764	242064050	ENSSSCG00000005388	INVS
DB	2	17169838	17169854	TE809_ins_378448	SINE/tRNA	0.555556	2	17115634	17171990	ENSSSCG00000031590	SYT13
DB	2	135324850	135324864	TE809_ins_391925	SINE/tRNA	0.357143	2	135300852	135333527	ENSSSCG00000056081	ZCCHC10
DB	3	24133938	24133954	TE809_ins_397931	SINE/tRNA	0.333333	3	24102877	24181166	ENSSSCG00000031629	MOSMO
DB	3	24912358	24912371	TE809_ins_398064	SINE/tRNA	0.5	3	24871637	24915760	ENSSSCG00000031876	LDAF1
DB	3	30434726	30434740	TE809_ins_398748	SINE/tRNA	0.3125	3	30357646	30494143	ENSSSCG00000024206	CPPED1
DB	3	47124606	47124618	TE809_ins_400380	SINE/tRNA	0.333333	3	47119703	47132733	ENSSSCG00000043091	protein_coding
DB	3	125379787	125379803	TE809_ins_409740	SINE/tRNA	0.444444	3	125347920	125498362	ENSSSCG00000008629	ROCK2
DB	4	38684769	38684822	TE809_ins_414840	SINE/tRNA	0.333333	4	38671726	38707308	ENSSSCG00000050707	protein_coding
DB	4	38713378	38713391	TE809_ins_414847	SINE/tRNA	0.333333	4	38696720	38725780	ENSSSCG00000006081	protein_coding
DB	4	107440529	107440548	TE809_ins_422920	SINE/tRNA	0.3125	4	107343669	107497516	ENSSSCG00000034581	LRIG2
DB	4	125217472	125217485	TE809_ins_425694	SINE/tRNA	0.333333	4	125105072	125321796	ENSSSCG00000006911	TGFBR3
DB	5	21189355	21189368	TE809_ins_429328	SINE/tRNA	0.3125	5	21186251	21206804	ENSSSCG00000000363	GDF11
DB	5	27192837	27192850	TE809_ins_430167	SINE/tRNA	0.444444	5	27121121	27247399	ENSSSCG00000000458	MON2
DB	5	63835429	63835453	TE809_ins_434805	SINE/tRNA	0.4375	5	63831766	63844250	ENSSSCG00000025460	SPSB2
DB	5	63835429	63835453	TE809_ins_434805	SINE/tRNA	0.4375	5	63833506	63848134	ENSSSCG00000000685	TPI1
DB	5	80225848	80225864	TE809_ins_437299	SINE/tRNA	0.333333	5	80167260	80241219	ENSSSCG00000000843	TXNRD1
DB	6	12113370	12113384	TE809_ins_441713	SINE/tRNA	0.333333	6	12102422	12137991	ENSSSCG00000002707	GABARAPL2
DB	6	19020100	19020116	TE809_ins_442945	SINE/tRNA	0.555556	6	18932677	19041820	ENSSSCG00000039751	NLRC5
DB	7	25362298	25362309	TE809_ins_465125	SINE/tRNA	0.388889	7	25339822	25475470	ENSSSCG00000001478	BMP5
DB	8	38598435	38598450	TE809_ins_192994	LINE/L1	0.388889	8	38392375	38702205	ENSSSCG00000008826	FRYL
DB	9	8648240	8648254	TE809_ins_205962	LINE/L1	0.333333	9	8622413	8672772	ENSSSCG00000014840	P4HA3
DB	9	17363804	17363842	TE809_ins_495999	SINE/tRNA	0.333333	9	17329063	17415297	ENSSSCG00000014902	ANKRD42
DB	9	18322134	18322151	TE809_ins_206981	LINE/L1	0.416667	9	17571135	19550916	ENSSSCG00000014904	DLG2
DB	9	18914126	18914143	TE809_ins_496214	SINE/tRNA	0.333333	9	17571135	19550916	ENSSSCG00000014904	DLG2
DB	9	19966813	19966830	TE809_ins_496364	SINE/tRNA	0.3125	9	19830938	20128566	ENSSSCG00000014913	PICALM
DB	9	50416984	50416998	TE809_ins_500556	SINE/tRNA	0.388889	9	50330062	50510129	ENSSSCG00000015144	GRAMD1B
DB	9	53557520	53557593	TE809_abs_37622	DNA/TcMar-Tigger	0.5	9	53486991	53669072	ENSSSCG00000015234	KIRREL3
DB	9	121422644	121422660	TE809_ins_508555	SINE/tRNA	0.333333	9	121375415	121466054	ENSSSCG00000033352	FAM163A
DB	10	47568830	47568846	TE809_ins_271487	SINE/tRNA	0.333333	10	47379861	48054706	ENSSSCG00000011056	FRMD4A
DB	12	23239827	23239840	TE809_ins_288433	SINE/tRNA	0.388889	12	23217708	23272855	ENSSSCG00000040642	LASP1
DB	12	43011083	43011098	TE809_ins_291555	SINE/tRNA	0.333333	12	42859612	43052444	ENSSSCG00000017741	TEFM
DB	12	43011083	43011098	TE809_ins_291555	SINE/tRNA	0.333333	12	42978601	43037654	ENSSSCG00000017744	SUZ12
DB	12	47615784	47615792	TE809_ins_292539	SINE/tRNA	0.333333	12	47595745	47650301	ENSSSCG00000062888	YWHAE
DB	13	10609680	10609692	TE809_ins_296315	SINE/tRNA	0.388889	13	10600503	10688816	ENSSSCG00000026488	UBE2E1
DB	13	144062164	144062179	TE809_ins_310568	SINE/tRNA	0.333333	13	143670575	144309151	ENSSSCG00000027941	LSAMP
DB	13	192388472	192388487	TE809_ins_315233	SINE/tRNA	0.333333	13	192371881	192411468	ENSSSCG00000027594	USP16
DB	13	192388607	192388622	TE809_ins_315234	SINE/tRNA	0.388889	13	192371881	192411468	ENSSSCG00000027594	USP16
DB	13	193279280	193279295	TE809_ins_315350	SINE/tRNA	0.4375	13	192872606	193299952	ENSSSCG00000025119	GRIK1
DB	13	201022242	201022257	TE809_ins_316534	SINE/tRNA	0.5	13	201004480	201164948	ENSSSCG00000030480	DYRK1A
DB	14	60034647	60034662	TE809_ins_325472	SINE/tRNA	0.444444	14	59956259	60146261	ENSSSCG00000010185	GALNT2
DB	14	121403235	121403243	TE809_ins_332580	SINE/tRNA	0.333333	14	121344059	121449136	ENSSSCG00000010628	SHOC2
DB	15	25099053	25099067	TE809_ins_337574	SINE/tRNA	0.333333	15	25082738	25183060	ENSSSCG00000030354	MAP3K2
DB	15	55567871	55567886	TE809_ins_340720	SINE/tRNA	0.333333	15	55509248	55686505	ENSSSCG00000015851	TNKS
DB	15	77830669	77830684	TE809_ins_343202	SINE/tRNA	0.388889	15	77798350	77865041	ENSSSCG00000015948	DYNC1I2
DB	15	78006680	78006695	TE809_ins_96707	LINE/L1	0.333333	15	77890938	78103383	ENSSSCG00000015949	SLC25A12
DB	15	78045405	78045435	TE809_ins_343248	SINE/tRNA	0.333333	15	77890938	78103383	ENSSSCG00000015949	SLC25A12
DB	15	78045405	78045435	TE809_ins_343248	SINE/tRNA	0.333333	15	78017207	78084608	ENSSSCG00000015952	HAT1
DB	15	108084629	108084647	TE809_ins_346545	SINE/tRNA	0.375	15	107877832	108915662	ENSSSCG00000016123	PARD3B
DB	15	137684323	137684338	TE809_ins_350233	SINE/tRNA	0.444444	15	137670710	137711662	ENSSSCG00000016335	ESPNL
DB	18	18334210	18334219	TE809_ins_371259	SINE/tRNA	0.388889	18	18204263	18337216	ENSSSCG00000016553	COPG2
DB	18	18334210	18334219	TE809_ins_371259	SINE/tRNA	0.388889	18	18322536	18350843	ENSSSCG00000016554	MEST
DB	X	7979817	7979828	TE809_ins_219842	LINE/L1	0.388889	X	7917989	8008494	ENSSSCG00000012112	protein_coding
DB	X	12342904	12342920	TE809_ins_512249	SINE/tRNA	0.333333	X	12331677	12372227	ENSSSCG00000030283	ZRSR2
DB	X	98666142	98666162	TE809_ins_518753	SINE/tRNA	0.388889	X	98663953	98735565	ENSSSCG00000029478	CUL4B
DB	X	106578794	106578802	TE809_ins_519427	SINE/tRNA	0.333333	X	106544139	106617894	ENSSSCG00000012655	BCORL1
DLY	1	215150747	215150763	TE809_ins_257443	SINE/tRNA	0.357143	1	215066419	215512800	ENSSSCG00000005198	KDM4C
DLY	2	91826320	91826337	TE809_ins_387032	SINE/tRNA	0.3	2	91820042	91833504	ENSSSCG00000038060	protein_coding
DLY	4	57903618	57903638	TE809_ins_416708	SINE/tRNA	0.4	4	57867116	57982574	ENSSSCG00000006163	PKIA
DLY	8	128348811	128348824	TE809_ins_491918	SINE/tRNA	0.388889	8	127725902	128958332	ENSSSCG00000022986	CCSER1
DLY	14	28262980	28262993	TE809_ins_321661	SINE/tRNA	0.3	14	28252027	28268044	ENSSSCG00000029226	UBC
DU	1	29974751	29974763	TE809_ins_238882	SINE/tRNA	0.38961	1	29970280	29983255	ENSSSCG00000033258	TCF21
DU	1	114920112	114920141	TE809_ins_12265	LINE/L1	0.339286	1	114677303	115061262	ENSSSCG00000004600	TCF12
DU	1	127785691	127785705	TE809_ins_249111	SINE/tRNA	0.313253	1	127776403	127789843	ENSSSCG00000004699	ELL3
DU	1	127785691	127785705	TE809_ins_249111	SINE/tRNA	0.313253	1	127780772	127819196	ENSSSCG00000004700	PDIA3
DU	1	129183415	129183430	TE809_ins_249399	SINE/tRNA	0.310976	1	129139344	129203761	ENSSSCG00000004731	VPS39
DU	1	129183561	129183574	TE809_ins_249400	SINE/tRNA	0.337209	1	129139344	129203761	ENSSSCG00000004731	VPS39
DU	1	180496298	180496363	TE809_ins_254330	SINE/tRNA	0.304878	1	180474758	180597241	ENSSSCG00000005022	NIN
DU	1	241854377	241854391	TE809_ins_260483	SINE/tRNA	0.409091	1	241780146	241902539	ENSSSCG00000040634	ERP44
DU	1	252265041	252265057	TE809_ins_261584	SINE/tRNA	0.410959	1	252213819	252329928	ENSSSCG00000005459	ECPAS
DU	1	253808782	253808795	TE809_ins_261991	SINE/tRNA	0.325301	1	253789589	253873103	ENSSSCG00000005477	FKBP15
DU	1	253808782	253808795	TE809_ins_261991	SINE/tRNA	0.325301	1	253789913	253810282	ENSSSCG00000023714	SLC31A2
DU	2	1838028	1838073	TE809_ins_376167	SINE/tRNA	0.336207	2	1670360	1994111	ENSSSCG00000039556	KCNQ1
DU	2	5049107	5049122	TE809_ins_376437	SINE/tRNA	0.4	2	5023935	5049295	ENSSSCG00000012903	PITPNM1
DU	2	5049107	5049122	TE809_ins_376437	SINE/tRNA	0.4	2	5036990	5053781	ENSSSCG00000062981	AIP
DU	2	62130125	62130142	TE809_ins_383441	SINE/tRNA	0.302326	2	62129533	62145184	ENSSSCG00000025560	PGLYRP2
DU	2	70151828	70151852	TE809_ins_384215	SINE/tRNA	0.351852	2	70131443	70159458	ENSSSCG00000013616	ZNF653
DU	2	70151828	70151852	TE809_ins_384215	SINE/tRNA	0.351852	2	70149843	70175744	ENSSSCG00000013615	ECSIT
DU	3	18563389	18563400	TE809_ins_397068	SINE/tRNA	0.301205	3	18540071	18573310	ENSSSCG00000007805	ATP2A1
DU	3	18563389	18563400	TE809_ins_397068	SINE/tRNA	0.301205	3	18563266	18590925	ENSSSCG00000007806	RABEP2
DU	4	24973702	24973720	TE809_ins_413304	SINE/tRNA	0.34375	4	24643200	25875856	ENSSSCG00000031031	CSMD3
DU	4	72234509	72234526	TE809_ins_418486	SINE/tRNA	0.307692	4	72100972	72262226	ENSSSCG00000006230	CLVS1
DU	4	108899526	108899541	TE809_ins_423185	SINE/tRNA	0.364706	4	108891057	108912805	ENSSSCG00000037772	ATP5PB
DU	5	14790931	14791228	TE809_abs_20721	SINE/tRNA	0.339506	5	14763426	14811813	ENSSSCG00000038181	CCNT1
DU	6	4785174	4785189	TE809_ins_440876	SINE/tRNA	0.326923	6	4783313	4803191	ENSSSCG00000057749	HSBP1
DU	6	31465762	31465775	TE809_ins_169987	LINE/L1	0.3	6	31169569	31569718	ENSSSCG00000035949	FTO
DU	7	40145117	40145133	TE809_ins_467061	SINE/tRNA	0.302469	7	39746927	40166103	ENSSSCG00000001709	SUPT3H
DU	7	40145117	40145133	TE809_ins_467061	SINE/tRNA	0.302469	7	40101532	40465687	ENSSSCG00000001710	RUNX2
DU	7	42092111	42092119	TE809_ins_467396	SINE/tRNA	0.439394	7	42015227	42096448	ENSSSCG00000001727	TNFRSF21
DU	9	22756675	22756683	TE809_ins_496839	SINE/tRNA	0.302326	9	22619212	22781534	ENSSSCG00000014927	NOX4
DU	10	13887878	13887896	TE809_ins_266609	SINE/tRNA	0.421053	10	13871386	13902862	ENSSSCG00000010858	SDE2
DU	10	17753368	17753398	TE809_ins_267369	SINE/tRNA	0.359756	10	17706244	17965989	ENSSSCG00000063102	protein_coding
DU	11	51537978	51537995	TE809_ins_281660	SINE/tRNA	0.3	11	51415166	51565305	ENSSSCG00000009480	NDFIP2
DU	12	22871812	22871826	TE809_ins_288323	SINE/tRNA	0.529412	12	22836205	22877409	ENSSSCG00000017505	MED1
DU	12	22871812	22871826	TE809_ins_288323	SINE/tRNA	0.529412	12	22869160	22975410	ENSSSCG00000017506	FBXL20
DU	12	27369166	27369175	TE809_ins_289133	SINE/tRNA	0.302326	12	27197088	27375405	ENSSSCG00000033228	SPAG9
DU	13	53742075	53742092	TE809_ins_55928	LINE/L1	0.518519	13	53719065	53814601	ENSSSCG00000025053	RYBP
DU	13	90088598	90088621	TE809_ins_305095	SINE/tRNA	0.309524	13	90029714	90179506	ENSSSCG00000027459	RNF13
DU	14	40913255	40913270	TE809_ins_323418	SINE/tRNA	0.347059	14	40894856	40922266	ENSSSCG00000009921	OASL
DU	14	90626738	90626755	TE809_ins_328941	SINE/tRNA	0.3	14	90577432	90645862	ENSSSCG00000010401	protein_coding
DU	15	7763604	7763618	TE809_ins_335696	SINE/tRNA	0.30814	15	7752935	8056594	ENSSSCG00000015670	GTDC1
DU	15	19949559	19949570	TE809_ins_337105	SINE/tRNA	0.313953	15	19931402	19976692	ENSSSCG00000015709	SLC35F5
DU	16	18065716	18065721	TE809_ins_233849	LTR/ERV1	0.477941	16	17935135	18255794	ENSSSCG00000058255	protein_coding
DU	16	29611968	29612027	TE809_ins_105711	LINE/L1	0.323529	16	29434264	29813993	ENSSSCG00000026527	HCN1
DU	16	54296445	54296465	TE809_ins_356951	SINE/tRNA	0.493506	16	54272052	54308544	ENSSSCG00000025965	SPDL1
DU	16	62086855	62086869	TE809_ins_357809	SINE/tRNA	0.302469	16	61979925	62244937	ENSSSCG00000033558	GABRB2
DU	17	13987378	13987389	TE809_ins_361821	SINE/tRNA	0.314103	17	13843728	14016700	ENSSSCG00000026466	SLC23A2
DU	17	13987378	13987389	TE809_ins_361821	SINE/tRNA	0.314103	17	13982162	13993237	ENSSSCG00000062379	protein_coding
DU	X	17810622	17810639	TE809_ins_512791	SINE/tRNA	0.343373	X	17556260	17843493	ENSSSCG00000012164	CNKSR2
LJ	1	81829781	81829798	TE809_ins_244410	SINE/tRNA	0.4375	1	81741022	81886113	ENSSSCG00000004435	NT5DC1
LJ	9	11017242	11017258	TE809_ins_495034	SINE/tRNA	0.307692	9	10962857	11167502	ENSSSCG00000032723	ACER3
LJ	9	31383840	31383857	TE809_ins_498090	SINE/tRNA	0.328125	9	30567372	31474858	ENSSSCG00000014975	CNTN5
LJ	9	132540784	132540793	TE809_ins_510503	SINE/tRNA	0.30303	9	132342037	132671873	ENSSSCG00000015607	HHAT
LJ	12	53742387	53742395	TE809_ins_293662	SINE/tRNA	0.333333	12	53716978	53786557	ENSSSCG00000061997	protein_coding
LR	6	135658507	135658524	TE809_ins_456487	SINE/tRNA	0.375	6	135601192	135746487	ENSSSCG00000003772	ZZZ3
LR	6	135975233	135975267	TE809_ins_177380	LINE/L1	0.4375	6	135740881	136025541	ENSSSCG00000003773	AK5
LR	13	37950619	37950635	TE809_ins_300090	SINE/tRNA	0.357143	13	37383517	38372504	ENSSSCG00000024417	ERC2
LR	13	69475462	69475478	TE809_ins_302948	SINE/tRNA	0.375	13	69459795	69581946	ENSSSCG00000011594	NR2C2
LUC	1	57768874	57768889	TE809_ins_241990	SINE/tRNA	0.416667	1	57655224	57831350	ENSSSCG00000004328	MDN1
LUC	1	68280263	68280274	TE809_ins_242933	SINE/tRNA	0.375	1	68052538	68684256	ENSSSCG00000004361	GRIK2
LUC	1	77588325	77588335	TE809_ins_244047	SINE/tRNA	0.318182	1	77580439	77815581	ENSSSCG00000004421	FYN
LUC	1	97491543	97491560	TE809_ins_245704	SINE/tRNA	0.5	1	97410716	97516357	ENSSSCG00000004505	SMAD2
LUC	1	119286707	119286721	TE809_ins_248167	SINE/tRNA	0.458333	1	119160942	119399725	ENSSSCG00000004620	MYO5A
LUC	1	119286707	119286721	TE809_ins_248167	SINE/tRNA	0.458333	1	119283922	119296564	ENSSSCG00000048649	protein_coding
LUC	1	119480071	119480086	TE809_ins_248188	SINE/tRNA	0.333333	1	119402351	119541419	ENSSSCG00000004621	MYO5C
LUC	1	237064341	237064356	TE809_ins_259815	SINE/tRNA	0.416667	1	236993757	237070767	ENSSSCG00000037468	GNE
LUC	1	254803790	254803802	TE809_ins_262135	SINE/tRNA	0.5	1	254765093	254928823	ENSSSCG00000005487	COL27A1
LUC	1	265984600	265984614	TE809_ins_263444	SINE/tRNA	0.333333	1	265943083	266033533	ENSSSCG00000005602	GAPVD1
LUC	1	272532437	272532448	TE809_ins_264507	SINE/tRNA	0.583333	1	272492662	272630660	ENSSSCG00000039188	AK8
LUC	2	8398137	8398154	TE809_ins_377055	SINE/tRNA	0.5	2	8356774	8413917	ENSSSCG00000013054	ATL3
LUC	2	11748683	11748696	TE809_ins_377533	SINE/tRNA	0.541667	2	11744542	11755480	ENSSSCG00000013120	protein_coding
LUC	2	33686900	33686911	TE809_ins_380556	SINE/tRNA	0.416667	2	33613005	33910069	ENSSSCG00000013339	ANO3
LUC	2	33686900	33686911	TE809_ins_380556	SINE/tRNA	0.416667	2	33681036	33704489	ENSSSCG00000013340	MUC15
LUC	2	39811962	39811982	TE809_ins_381147	SINE/tRNA	0.75	2	39261926	40083124	ENSSSCG00000013351	NAV2
LUC	2	85313061	85313079	TE809_ins_386152	SINE/tRNA	0.409091	2	85289530	85638642	ENSSSCG00000014088	IQGAP2
LUC	2	85974834	85974840	TE809_ins_234661	LTR/ERVK	0.333333	2	85944174	86328795	ENSSSCG00000014097	PDE8B
LUC	2	89210473	89210486	TE809_ins_386721	SINE/tRNA	0.3	2	89203742	89260449	ENSSSCG00000031117	protein_coding
LUC	2	98114594	98114602	TE809_ins_387579	SINE/tRNA	0.583333	2	97730053	98280748	ENSSSCG00000035025	ADGRV1
LUC	2	112564632	112564650	TE809_ins_388994	SINE/tRNA	0.666667	2	112529949	112820827	ENSSSCG00000036520	EFNA5
LUC	2	137572858	137572873	TE809_ins_134755	LINE/L1	0.363636	2	137529138	137628886	ENSSSCG00000014307	MACROH2A1
LUC	2	142334828	142334843	TE809_ins_393018	SINE/tRNA	0.545455	2	142321384	142344086	ENSSSCG00000014368	protein_coding
LUC	3	8842444	8842457	TE809_ins_395301	SINE/tRNA	0.416667	3	8829274	8844415	ENSSSCG00000034347	TRIM56
LUC	3	16314497	16314512	TE809_ins_396502	SINE/tRNA	0.333333	3	16303120	16381592	ENSSSCG00000007735	RABGEF1
LUC	3	40101861	40101876	TE809_ins_399588	SINE/tRNA	0.458333	3	40087732	40138171	ENSSSCG00000025711	protein_coding
LUC	3	43405462	43405476	TE809_ins_399878	SINE/tRNA	0.5	3	43316476	43423784	ENSSSCG00000021704	PTPDC1
LUC	3	66541569	66541576	TE809_ins_402501	SINE/tRNA	0.708333	3	66123689	66889740	ENSSSCG00000008259	LRRTM4
LUC	3	77851908	77852228	TE809_abs_18011	SINE/tRNA	0.458333	3	77851138	77980429	ENSSSCG00000027509	VPS54
LUC	3	77853834	77854094	TE809_abs_18012	SINE/tRNA	0.6	3	77851138	77980429	ENSSSCG00000027509	VPS54
LUC	3	101483034	101483044	TE809_ins_406632	SINE/tRNA	0.454545	3	101453930	101538147	ENSSSCG00000008479	DHX57
LUC	3	112705031	112705036	TE809_ins_145293	LINE/L1	0.333333	3	112666204	112710296	ENSSSCG00000008570	ADGRF3
LUC	3	112705031	112705036	TE809_ins_145293	LINE/L1	0.333333	3	112699024	112758086	ENSSSCG00000008569	HADHB
LUC	4	62918203	62918221	TE809_ins_417307	SINE/tRNA	0.333333	4	62874266	63312794	ENSSSCG00000006185	KCNB2
LUC	4	103764352	103764367	TE809_ins_422313	SINE/tRNA	0.333333	4	103740181	103798138	ENSSSCG00000006735	PTGFRN
LUC	4	123968779	123968821	TE809_ins_425340	SINE/tRNA	0.458333	4	123897188	124014538	ENSSSCG00000006897	CCDC18
LUC	4	125787554	125787574	TE809_ins_425793	SINE/tRNA	0.35	4	125736711	125861185	ENSSSCG00000022534	ZNF644
LUC	5	3971433	3971446	TE809_ins_426599	SINE/tRNA	0.458333	5	3961440	3980830	ENSSSCG00000024718	RIBC2
LUC	5	3971433	3971446	TE809_ins_426599	SINE/tRNA	0.458333	5	3971140	4072395	ENSSSCG00000032971	SMC1B
LUC	5	100369268	100369280	TE809_ins_167431	LINE/L1	0.333333	5	100274698	100434165	ENSSSCG00000000939	ACSS3
LUC	6	9804875	9804877	TE809_ins_441343	SINE/tRNA	0.333333	6	8905138	9876053	ENSSSCG00000027415	WWOX
LUC	6	12287245	12287256	TE809_ins_168505	LINE/L1	0.333333	6	12218748	12359177	ENSSSCG00000033842	CFDP1
LUC	6	17975621	17975635	TE809_ins_442780	SINE/tRNA	0.333333	6	17864929	18076522	ENSSSCG00000051585	TANGO6
LUC	6	18236591	18236605	TE809_ins_442841	SINE/tRNA	0.3125	6	18186664	18240862	ENSSSCG00000023162	CDH3
LUC	6	27998088	27998104	TE809_ins_444020	SINE/tRNA	0.416667	6	27961365	28043168	ENSSSCG00000002779	LRRC36
LUC	6	88535366	88535382	TE809_ins_451221	SINE/tRNA	0.416667	6	88525385	88577463	ENSSSCG00000023122	KHDRBS1
LUC	6	98748276	98748292	TE809_ins_452675	SINE/tRNA	0.375	6	98692174	98820336	ENSSSCG00000003682	ANKRD12
LUC	6	110785436	110785453	TE809_ins_454122	SINE/tRNA	0.541667	6	110705569	110795379	ENSSSCG00000003716	SS18
LUC	6	117451602	117451615	TE809_ins_454775	SINE/tRNA	0.409091	6	117329259	117523026	ENSSSCG00000003736	ASXL3
LUC	6	119086053	119086069	TE809_ins_454922	SINE/tRNA	0.333333	6	119071714	119091759	ENSSSCG00000039052	ZNF397
LUC	6	119086053	119086069	TE809_ins_454922	SINE/tRNA	0.333333	6	119085495	119121270	ENSSSCG00000003740	ZSCAN30
LUC	6	129076203	129076491	TE809_abs_23648	SINE/tRNA	0.458333	6	129050523	129119217	ENSSSCG00000003757	SSX2IP
LUC	6	129076203	129076491	TE809_abs_23648	SINE/tRNA	0.458333	6	129064364	129077551	ENSSSCG00000044786	protein_coding
LUC	6	129077317	129077334	TE809_ins_455751	SINE/tRNA	0.375	6	129050523	129119217	ENSSSCG00000003757	SSX2IP
LUC	6	129077317	129077334	TE809_ins_455751	SINE/tRNA	0.375	6	129064364	129077551	ENSSSCG00000044786	protein_coding
LUC	6	159003740	159003758	TE809_ins_459665	SINE/tRNA	0.454545	6	158983614	159005035	ENSSSCG00000003849	MAGOH
LUC	6	159003740	159003758	TE809_ins_459665	SINE/tRNA	0.454545	6	158997627	159023999	ENSSSCG00000003850	CZIB
LUC	6	161321444	161321457	TE809_ins_460187	SINE/tRNA	0.454545	6	161161996	161608725	ENSSSCG00000003877	FAF1
LUC	7	7480432	7480449	TE809_ins_181173	LINE/L1	0.5	7	7477097	7543282	ENSSSCG00000001042	MAK
LUC	7	34503893	34503906	TE809_ins_466348	SINE/tRNA	0.333333	7	34492759	34539627	ENSSSCG00000001589	GLP1R
LUC	7	57156596	57156629	TE809_ins_184587	LINE/L1	0.409091	7	57154465	57192446	ENSSSCG00000001868	TSPAN3
LUC	7	62708519	62708533	TE809_ins_470019	SINE/tRNA	0.416667	7	62510039	62801000	ENSSSCG00000039714	MIPOL1
LUC	7	67881081	67881100	TE809_ins_185854	LINE/L1	0.6	7	67779639	68033552	ENSSSCG00000001968	NUBPL
LUC	7	92741840	92741917	TE809_ins_473614	SINE/tRNA	0.333333	7	92710384	92817979	ENSSSCG00000039701	DCAF5
LUC	7	99515615	99515628	TE809_ins_474740	SINE/tRNA	0.375	7	99509168	99704011	ENSSSCG00000002388	ESRRB
LUC	7	110685491	110685502	TE809_ins_476215	SINE/tRNA	0.3125	7	110507072	110710437	ENSSSCG00000002427	protein_coding
LUC	7	117524453	117524469	TE809_ins_477238	SINE/tRNA	0.409091	7	117501302	117591545	ENSSSCG00000002502	ATG2B
LUC	8	960713	960731	TE809_ins_477747	SINE/tRNA	0.5	8	959893	1023028	ENSSSCG00000008682	NSD2
LUC	8	71522112	71522127	TE809_ins_485251	SINE/tRNA	0.318182	8	71514274	71578563	ENSSSCG00000008972	PPEF2
LUC	8	77367978	77367980	TE809_ins_486083	SINE/tRNA	0.333333	8	77323621	77607069	ENSSSCG00000020717	FHIP1A
LUC	8	82424810	82424827	TE809_ins_486725	SINE/tRNA	0.333333	8	82404174	82433426	ENSSSCG00000035973	LSM6
LUC	8	86289088	86289101	TE809_ins_487113	SINE/tRNA	0.375	8	86083668	86337913	ENSSSCG00000009053	RNF150
LUC	8	112493644	112493662	TE809_ins_489851	SINE/tRNA	0.5	8	112478392	112517419	ENSSSCG00000053405	PLA2G12A
LUC	9	33291613	33291627	TE809_ins_498349	SINE/tRNA	0.625	9	33256443	33313047	ENSSSCG00000014983	MMP20
LUC	9	36063050	36063067	TE809_ins_498684	SINE/tRNA	0.333333	9	35962204	36064749	ENSSSCG00000028201	CWF19L2
LUC	9	39653416	39653431	TE809_ins_499245	SINE/tRNA	0.333333	9	39607409	39665648	ENSSSCG00000015027	protein_coding
LUC	9	39653416	39653431	TE809_ins_499245	SINE/tRNA	0.333333	9	39642797	39660223	ENSSSCG00000015035	C11orf52
LUC	9	39653416	39653431	TE809_ins_499245	SINE/tRNA	0.333333	9	39650721	39699130	ENSSSCG00000049415	protein_coding
LUC	9	40784462	40784474	TE809_ins_209156	LINE/L1	0.375	9	40623631	40965591	ENSSSCG00000015045	NCAM1
LUC	9	66824436	66824445	TE809_ins_502271	SINE/tRNA	0.444444	9	66819259	66843563	ENSSSCG00000039370	protein_coding
LUC	9	67721566	67721581	TE809_ins_502390	SINE/tRNA	0.458333	9	67711283	67730783	ENSSSCG00000015661	C4BPB
LUC	9	72260641	72260656	TE809_ins_502883	SINE/tRNA	0.625	9	72179815	72333763	ENSSSCG00000015314	ANKIB1
LUC	9	91146063	91146078	TE809_ins_504712	SINE/tRNA	0.454545	9	91029592	91204712	ENSSSCG00000015383	protein_coding
LUC	9	115620991	115621014	TE809_ins_507650	SINE/tRNA	0.5	9	115545569	115664263	ENSSSCG00000015488	TNFSF4
LUC	9	126433175	126433188	TE809_ins_509493	SINE/tRNA	0.388889	9	126342517	126486803	ENSSSCG00000015569	SWT1
LUC	9	132391564	132391575	TE809_ins_510479	SINE/tRNA	0.590909	9	132342037	132671873	ENSSSCG00000015607	HHAT
LUC	9	139425649	139425662	TE809_ins_511233	SINE/tRNA	0.375	9	139295022	139480589	ENSSSCG00000022126	EGFR
LUC	10	15111485	15111497	TE809_ins_266852	SINE/tRNA	0.5	10	15037275	15137326	ENSSSCG00000010863	AHCTF1
LUC	10	57725557	57725572	TE809_ins_273293	SINE/tRNA	0.590909	10	57695683	57804264	ENSSSCG00000011104	CUL2
LUC	11	732645	732660	TE809_ins_274783	SINE/tRNA	0.458333	11	656351	736029	ENSSSCG00000021814	ZMYM2
LUC	11	13762275	13762291	TE809_ins_276691	SINE/tRNA	0.363636	11	13760497	13779294	ENSSSCG00000056668	UFM1
LUC	11	13774573	13774590	TE809_ins_276694	SINE/tRNA	0.458333	11	13760497	13779294	ENSSSCG00000056668	UFM1
LUC	11	23865354	23865368	TE809_ins_39797	LINE/L1	0.458333	11	23232775	23899699	ENSSSCG00000021818	ENOX1
LUC	11	68540534	68540550	TE809_ins_283752	SINE/tRNA	0.333333	11	68502877	68772546	ENSSSCG00000009519	CLYBL
LUC	12	5976997	5977016	TE809_ins_285518	SINE/tRNA	0.333333	12	5935647	6015835	ENSSSCG00000017206	GRB2
LUC	12	16334483	16334493	TE809_ins_287061	SINE/tRNA	0.583333	12	16309316	16376263	ENSSSCG00000017304	EFCAB3
LUC	12	26991920	26991935	TE809_ins_289066	SINE/tRNA	0.416667	12	26973215	27000714	ENSSSCG00000038760	ANKRD40
LUC	12	27285331	27285351	TE809_ins_289118	SINE/tRNA	0.35	12	27197088	27375405	ENSSSCG00000033228	SPAG9
LUC	12	31715476	31715492	TE809_ins_289539	SINE/tRNA	0.4	12	31690851	31728712	ENSSSCG00000017605	MMD
LUC	12	36914520	36914534	TE809_ins_290403	SINE/tRNA	0.3	12	36889401	37480151	ENSSSCG00000017676	BCAS3
LUC	12	37921902	37921920	TE809_ins_290640	SINE/tRNA	0.416667	12	37724098	37949048	ENSSSCG00000039473	protein_coding
LUC	12	38081260	38081276	TE809_ins_290673	SINE/tRNA	0.333333	12	38069094	38116710	ENSSSCG00000017688	GGNBP2
LUC	12	44506698	44506711	TE809_ins_291843	SINE/tRNA	0.333333	12	44398021	44558518	ENSSSCG00000017756	NLK
LUC	12	50331070	50331080	TE809_ins_293093	SINE/tRNA	0.545455	12	50261696	50353689	ENSSSCG00000058778	UBE2G1
LUC	13	4426826	4426841	TE809_ins_295357	SINE/tRNA	0.454545	13	4196255	4638312	ENSSSCG00000011199	TBC1D5
LUC	13	30616954	30616968	TE809_ins_299161	SINE/tRNA	0.333333	13	30600955	30620924	ENSSSCG00000062072	protein_coding
LUC	13	30616954	30616968	TE809_ins_299161	SINE/tRNA	0.333333	13	30612376	30637497	ENSSSCG00000011342	DHX30
LUC	13	32760387	32760403	TE809_ins_299495	SINE/tRNA	0.375	13	32748199	32762034	ENSSSCG00000011401	LSMEM2
LUC	13	32760387	32760403	TE809_ins_299495	SINE/tRNA	0.375	13	32751680	32795672	ENSSSCG00000051852	IFRD2
LUC	13	108327728	108327739	TE809_ins_306754	SINE/tRNA	0.318182	13	107749482	108340702	ENSSSCG00000011743	MECOM
LUC	13	134337299	134337323	TE809_ins_309409	SINE/tRNA	0.333333	13	134294152	134358374	ENSSSCG00000011853	RUBCN
LUC	13	142998361	142998377	TE809_ins_310436	SINE/tRNA	0.458333	13	142991043	143007326	ENSSSCG00000046271	protein_coding
LUC	13	158357511	158357526	TE809_ins_312001	SINE/tRNA	0.333333	13	158333849	158413525	ENSSSCG00000011962	ADGRG7
LUC	13	200002832	200003099	TE809_abs_8757	SINE/tRNA	0.333333	13	199992156	200046236	ENSSSCG00000012055	MORC3
LUC	13	200554935	200554953	TE809_ins_316394	SINE/tRNA	0.416667	13	200400064	200612748	ENSSSCG00000012059	HLCS
LUC	14	40905517	40905526	TE809_ins_323414	SINE/tRNA	0.333333	14	40894856	40922266	ENSSSCG00000009921	OASL
LUC	14	42135601	42135617	TE809_ins_323587	SINE/tRNA	0.333333	14	42057893	42150123	ENSSSCG00000009944	CORO1C
LUC	14	56094027	56094043	TE809_ins_325033	SINE/tRNA	0.318182	14	56080353	56113141	ENSSSCG00000055425	RBM34
LUC	14	105484550	105484564	TE809_ins_330634	SINE/tRNA	0.333333	14	105453916	105769737	ENSSSCG00000010483	PLCE1
LUC	15	382525	382527	TE809_ins_87607	LINE/L1	0.333333	15	181434	464856	ENSSSCG00000029073	CACNB4
LUC	15	10306637	10306657	TE809_ins_335897	SINE/tRNA	0.318182	15	9608238	11504530	ENSSSCG00000023746	LRP1B
LUC	15	10308421	10308436	TE809_ins_335898	SINE/tRNA	0.416667	15	9608238	11504530	ENSSSCG00000023746	LRP1B
LUC	15	17662532	17662560	TE809_ins_336865	SINE/tRNA	0.583333	15	17539806	17923555	ENSSSCG00000015701	MGAT5
LUC	15	62402703	62402739	TE809_ins_341546	SINE/tRNA	0.416667	15	62259069	62418566	ENSSSCG00000036078	KCNJ3
LUC	15	84688670	84688687	TE809_ins_344083	SINE/tRNA	0.409091	15	84530922	84739182	ENSSSCG00000016002	CCDC141
LUC	15	100380468	100380491	TE809_ins_345473	SINE/tRNA	0.3	15	100087882	100503157	ENSSSCG00000055181	HECW2
LUC	15	114001992	114002008	TE809_ins_347345	SINE/tRNA	0.666667	15	113969437	115101565	ENSSSCG00000016160	ERBB4
LUC	15	120704433	120704454	TE809_ins_348092	SINE/tRNA	0.916667	15	120684029	120713863	ENSSSCG00000016191	protein_coding
LUC	15	120704433	120704454	TE809_ins_348092	SINE/tRNA	0.916667	15	120702814	120716793	ENSSSCG00000035775	BCS1L
LUC	15	127224923	127224937	TE809_ins_348983	SINE/tRNA	0.444444	15	127028422	127298495	ENSSSCG00000016239	NYAP2
LUC	15	133711196	133711205	TE809_ins_349866	SINE/tRNA	0.458333	15	133700008	133746798	ENSSSCG00000016301	SAG
LUC	16	8386635	8386649	TE809_ins_351435	SINE/tRNA	0.708333	16	8093686	8583235	ENSSSCG00000026842	CDH18
LUC	16	38718540	38718553	TE809_ins_355312	SINE/tRNA	0.541667	16	37892302	39311364	ENSSSCG00000016929	PDE4D
LUC	16	45476591	45476606	TE809_ins_356030	SINE/tRNA	0.416667	16	45378207	45566352	ENSSSCG00000016956	MAST4
LUC	17	38609799	38609817	TE809_ins_365478	SINE/tRNA	0.444444	17	38583081	38641627	ENSSSCG00000040160	MMP24
LUC	17	39250862	39250875	TE809_ins_365642	SINE/tRNA	0.5	17	39250773	39314436	ENSSSCG00000007313	CNBD2
LUC	18	29168712	29168724	TE809_ins_372607	SINE/tRNA	0.409091	18	29022811	29290505	ENSSSCG00000016629	ST7
LUC	18	40395232	40395238	TE809_ins_373921	SINE/tRNA	0.75	18	39945356	40398992	ENSSSCG00000024754	BBS9
LUC	18	40395232	40395238	TE809_ins_373921	SINE/tRNA	0.75	18	40389509	40418584	ENSSSCG00000054171	protein_coding
LUC	18	40737295	40737579	TE809_abs_14859	SINE/tRNA	0.454545	18	40658730	40744080	ENSSSCG00000023445	AVL9
LUC	18	40737295	40737579	TE809_abs_14859	SINE/tRNA	0.454545	18	40722717	40737770	ENSSSCG00000047223	protein_coding
LUC	18	40737295	40737579	TE809_abs_14859	SINE/tRNA	0.454545	18	40726053	40742339	ENSSSCG00000043449	protein_coding
LUC	18	51593853	51593866	TE809_ins_119567	LINE/L1	0.333333	18	51382836	51807945	ENSSSCG00000036443	HECW1
LUC	X	18058470	18058484	TE809_ins_220564	LINE/L1	0.458333	X	18008930	18059247	ENSSSCG00000012165	protein_coding
LUC	X	82937934	82937946	TE809_ins_517407	SINE/tRNA	0.5	X	82925266	82956224	ENSSSCG00000012493	TAF7L
LUC	X	123561497	123561759	TE809_abs_31287	SINE/tRNA	0.541667	X	123451947	123689790	ENSSSCG00000025708	GABRA3
NCW	1	73925692	73925708	TE809_ins_6813	LINE/L1	0.5	1	73838012	73973699	ENSSSCG00000033392	SCML4
NCW	1	190359679	190359694	TE809_ins_255444	SINE/tRNA	0.388889	1	190201124	190444426	ENSSSCG00000005095	PRKCH
NCW	2	13359144	13359157	TE809_ins_377795	SINE/tRNA	0.333333	2	13349014	13375792	ENSSSCG00000023379	UBE2L6
NCW	2	68855043	68855059	TE809_ins_384016	SINE/tRNA	0.4375	2	68822562	68874888	ENSSSCG00000013667	COL5A3
NCW	2	89835438	89835452	TE809_ins_386842	SINE/tRNA	0.333333	2	89835012	89854064	ENSSSCG00000014129	ZCCHC9
NCW	2	148062132	148062149	TE809_ins_135813	LINE/L1	0.333333	2	147932442	148416731	ENSSSCG00000028976	PPP2R2B
NCW	3	96193253	96193269	TE809_ins_405912	SINE/tRNA	0.333333	3	96152380	96220454	ENSSSCG00000008449	SLC3A1
NCW	4	62163020	62163307	TE809_abs_19503	SINE/tRNA	0.333333	4	62134464	62460499	ENSSSCG00000006179	STAU2
NCW	4	117292702	117292716	TE809_ins_424355	SINE/tRNA	0.388889	4	117264074	117311188	ENSSSCG00000061017	DPH5
NCW	4	129507634	129507649	TE809_ins_426160	SINE/tRNA	0.333333	4	129486594	129542389	ENSSSCG00000059930	protein_coding
NCW	6	136111041	136111054	TE809_ins_456572	SINE/tRNA	0.357143	6	136052985	136185637	ENSSSCG00000038329	PIGK
NCW	6	158333758	158333773	TE809_ins_459574	SINE/tRNA	0.333333	6	158311226	158343122	ENSSSCG00000029698	LRRC42
NCW	6	158333758	158333773	TE809_ins_459574	SINE/tRNA	0.333333	6	158333645	158371185	ENSSSCG00000053317	IFT25
NCW	8	86256435	86256448	TE809_ins_487108	SINE/tRNA	0.388889	8	86083668	86337913	ENSSSCG00000009053	RNF150
NCW	8	126759118	126759127	TE809_ins_491721	SINE/tRNA	0.333333	8	125814951	127134763	ENSSSCG00000009197	GRID2
NCW	9	13752618	13752632	TE809_ins_495575	SINE/tRNA	0.388889	9	13040196	13825420	ENSSSCG00000014894	TENM4
NCW	10	68502732	68502765	TE809_ins_274547	SINE/tRNA	0.333333	10	68422192	68540143	ENSSSCG00000029602	WDR37
NCW	11	21279951	21279959	TE809_ins_278086	SINE/tRNA	0.333333	11	21229447	21303241	ENSSSCG00000009413	CPB2
NCW	13	49694387	49694691	TE809_abs_7221	SINE/tRNA	0.333333	13	49439674	49973598	ENSSSCG00000042118	TAFA1
NCW	13	199898969	199898983	TE809_ins_316258	SINE/tRNA	0.375	13	199843044	199987512	ENSSSCG00000012054	DOP1B
NCW	14	37802360	37802377	TE809_ins_322953	SINE/tRNA	0.333333	14	37769171	37830401	ENSSSCG00000009867	TBX5
NCW	15	94259521	94259537	TE809_ins_344923	SINE/tRNA	0.3125	15	94256905	94271656	ENSSSCG00000041398	protein_coding
NCW	15	114909808	114909824	TE809_ins_347426	SINE/tRNA	0.333333	15	113969437	115101565	ENSSSCG00000016160	ERBB4
NCW	16	24333989	24333999	TE809_ins_353559	SINE/tRNA	0.333333	16	24328033	24512740	ENSSSCG00000016855	FYB1
SCW	1	119201587	119201601	TE809_ins_248155	SINE/tRNA	0.3	1	119160942	119399725	ENSSSCG00000004620	MYO5A
SCW	1	172073029	172073044	TE809_ins_18949	LINE/L1	0.3125	1	171901198	172182720	ENSSSCG00000004990	LRFN5
SCW	1	205648672	205648687	TE809_ins_256684	SINE/tRNA	0.3	1	205365499	205702786	ENSSSCG00000005178	CNTLN
SCW	2	6434061	6434074	TE809_ins_376685	SINE/tRNA	0.333333	2	6425153	6441173	ENSSSCG00000012967	FOSL1
SCW	2	6434061	6434074	TE809_ins_376685	SINE/tRNA	0.333333	2	6431794	6442808	ENSSSCG00000012968	CCDC85B
SCW	2	83020714	83020732	TE809_ins_385786	SINE/tRNA	0.3	2	82756521	83107121	ENSSSCG00000028317	ARHGEF28
SCW	3	31056167	31056182	TE809_ins_398794	SINE/tRNA	0.3	3	30579951	31138317	ENSSSCG00000037232	SNX29
SCW	3	102273664	102273680	TE809_ins_406770	SINE/tRNA	0.3	3	102210739	102311816	ENSSSCG00000008488	protein_coding
SCW	4	36710315	36710332	TE809_ins_414592	SINE/tRNA	0.35	4	36630285	36730638	ENSSSCG00000006066	RNF19A
SCW	4	65594883	65594892	TE809_ins_417717	SINE/tRNA	0.3	4	65590951	65783884	ENSSSCG00000006197	SULF1
SCW	4	77159181	77159482	TE809_abs_19736	SINE/tRNA	0.3	4	77136945	77214533	ENSSSCG00000006262	RGS20
SCW	4	84618996	84619011	TE809_ins_419856	SINE/tRNA	0.3	4	84592727	84694698	ENSSSCG00000006321	FAM78B
SCW	5	46982320	46982583	TE809_abs_21165	SINE/tRNA	0.35	5	46930932	47469125	ENSSSCG00000000555	ITPR2
SCW	6	1519411	1519705	TE809_abs_22085	SINE/tRNA	0.3	6	1501042	1543777	ENSSSCG00000035629	CA5A
SCW	6	1988952	1988966	TE809_ins_440645	SINE/tRNA	0.333333	6	1944276	2000462	ENSSSCG00000002654	FBXO31
SCW	6	46382299	46382314	TE809_ins_446478	SINE/tRNA	0.4	6	46366247	46441390	ENSSSCG00000029420	ZNF569
SCW	6	160570313	160570325	TE809_ins_460041	SINE/tRNA	0.3	6	160383677	160571369	ENSSSCG00000021292	OSBPL9
SCW	8	4099160	4099201	TE809_ins_478053	SINE/tRNA	0.35	8	4087050	4100772	ENSSSCG00000059110	BLOC1S4
SCW	8	30780406	30780420	TE809_ins_481235	SINE/tRNA	0.4	8	30760418	30845434	ENSSSCG00000021793	SMIM14
SCW	8	128179296	128179305	TE809_ins_491896	SINE/tRNA	0.3	8	127725902	128958332	ENSSSCG00000022986	CCSER1
SCW	9	39426096	39426105	TE809_ins_499173	SINE/tRNA	0.3	9	39363599	39488515	ENSSSCG00000032941	SIK2
SCW	10	16067120	16067132	TE809_ins_267048	SINE/tRNA	0.35	10	16063542	16196137	ENSSSCG00000030502	CEP170
SCW	10	45116899	45116913	TE809_ins_271187	SINE/tRNA	0.35	10	45074007	45294422	ENSSSCG00000011042	RSU1
SCW	13	36415087	36415098	TE809_ins_299981	SINE/tRNA	0.3	13	36217295	37024801	ENSSSCG00000027019	CACNA2D3
SCW	13	66129223	66129245	TE809_ins_302595	SINE/tRNA	0.35	13	66121124	66138747	ENSSSCG00000011555	RPUSD3
SCW	13	205261973	205261974	TE809_ins_317008	SINE/tRNA	0.3	13	205241716	205318717	ENSSSCG00000025821	C2CD2
SCW	14	11917463	11917477	TE809_ins_319441	SINE/tRNA	0.333333	14	11827962	11945070	ENSSSCG00000009674	ELP3
SCW	15	69077104	69077117	TE809_ins_342261	SINE/tRNA	0.3125	15	69054870	69560049	ENSSSCG00000015898	KCNH7
SCW	15	109712799	109712819	TE809_ins_346770	SINE/tRNA	0.35	15	109690282	109891148	ENSSSCG00000016131	ADAM23
SCW	15	117638342	117638611	TE809_abs_12003	SINE/tRNA	0.3	15	117612502	117654107	ENSSSCG00000016173	ATIC
SCW	15	124577364	124577378	TE809_ins_348581	SINE/tRNA	0.3	15	124563435	124612929	ENSSSCG00000046102	MOGAT1
SCW	16	40249251	40249266	TE809_ins_355516	SINE/tRNA	0.35	16	40100227	40310197	ENSSSCG00000025194	ZSWIM6
SCW	17	30643984	30643998	TE809_ins_363997	SINE/tRNA	0.3	17	30633039	30714382	ENSSSCG00000007130	SYNDIG1
SCW	18	18241711	18241727	TE809_ins_371243	SINE/tRNA	0.3	18	18204263	18337216	ENSSSCG00000016553	COPG2
BMX	1	118928709	118928718	TE809_abs_12528	SINE/tRNA	0.375
BMX	1	150180744	150180760	TE809_abs_23907	LINE/L1	0.3125
BMX	3	118060617	118060635	TE809_abs_6528	SINE/tRNA	0.333333
BMX	4	73632379	73632393	TE809_ins_16706	SINE/tRNA	0.444444
BMX	4	99287615	99287632	TE809_ins_199070	SINE/tRNA	0.3125
BMX	8	32933614	32933625	TE809_ins_217502	SINE/tRNA	0.5
BMX	8	89390498	89390502	TE809_ins_248091	LINE/L1	0.3
BMX	8	113429128	113429144	TE809_ins_266022	SINE/tRNA	0.333333
BMX	9	116310648	116310664	TE809_ins_268876	LINE/L1	0.333333
BMX	10	11180887	11180902	TE809_ins_277172	SINE/tRNA	0.357143
BMX	10	28875611	28875627	TE809_ins_294183	SINE/tRNA	0.333333
BMX	11	16711761	16711775	TE809_ins_320715	SINE/tRNA	0.333333
BMX	12	57336889	57336901	TE809_ins_340579	SINE/tRNA	0.375
BMX	13	179761883	179761899	TE809_ins_341039	LINE/L1	0.333333
BMX	14	21738278	21738295	TE809_ins_368572	SINE/tRNA	0.3125
BMX	14	118694905	118694906	TE809_ins_374813	LINE/L1	0.3
BMX	15	54754546	54754562	TE809_ins_408946	SINE/tRNA	0.444444
BMX	15	58551401	58551415	TE809_ins_418644	SINE/tRNA	0.333333
BMX	18	288419	288432	TE809_ins_421834	SINE/tRNA	0.333333
BMX	18	45831112	45831127	TE809_ins_481674	SINE/tRNA	0.3125
BMX	6	147368994	147369284	TE809_ins_489975	SINE/tRNA	0.375
BMX	13	1056767	1057337	TE809_ins_72575	SINE/tRNA	0.333333
BMX	16	16103874	16104156	TE809_ins_85960	SINE/tRNA	0.375
DB	1	9324318	9324341	TE809_ins_114438	LINE/L1	0.444444
DB	1	14534297	14534310	TE809_ins_136820	LINE/L1	0.388889
DB	1	23323728	23323737	TE809_ins_136935	LINE/L1	0.3125
DB	1	177752523	177752536	TE809_ins_1463	SINE/tRNA	0.444444
DB	1	205823293	205823304	TE809_ins_254038	SINE/tRNA	0.333333
DB	2	94271011	94271025	TE809_ins_256698	SINE/tRNA	0.333333
DB	2	112203106	112203115	TE809_ins_270610	SINE/tRNA	0.3125
DB	2	125775559	125775601	TE809_ins_296694	SINE/tRNA	0.5
DB	3	16868786	16868797	TE809_ins_349001	LINE/L1	0.333333
DB	3	21290434	21290448	TE809_ins_351743	LINE/L1	0.444444
DB	3	80167425	80167437	TE809_ins_355917	SINE/tRNA	0.388889
DB	4	42854834	42854852	TE809_ins_375991	SINE/tRNA	0.3125
DB	4	56327019	56327035	TE809_ins_387240	SINE/tRNA	0.333333
DB	4	61485555	61485569	TE809_ins_388974	SINE/tRNA	0.3125
DB	4	86271564	86271580	TE809_ins_390543	SINE/tRNA	0.4
DB	5	24127655	24127668	TE809_ins_404313	SINE/tRNA	0.3125
DB	5	38556742	38556756	TE809_ins_415371	SINE/tRNA	0.333333
DB	6	30955475	30955502	TE809_ins_416515	SINE/tRNA	0.3125
DB	7	70011038	70011052	TE809_ins_417073	SINE/tRNA	0.333333
DB	7	73853065	73853078	TE809_ins_420059	SINE/tRNA	0.333333
DB	8	43211907	43211916	TE809_ins_427	SINE/tRNA	0.5
DB	8	65214264	65214280	TE809_ins_429826	SINE/tRNA	0.333333
DB	8	135191225	135191233	TE809_ins_431588	SINE/tRNA	0.3125
DB	9	27761747	27761765	TE809_ins_444417	SINE/tRNA	0.333333
DB	9	90067098	90067116	TE809_ins_470953	SINE/tRNA	0.333333
DB	9	112864630	112864649	TE809_ins_471246	SINE/tRNA	0.388889
DB	9	122951280	122951290	TE809_ins_483042	SINE/tRNA	0.333333
DB	10	41221535	41221547	TE809_ins_484643	SINE/tRNA	0.388889
DB	13	12809847	12809863	TE809_ins_493038	SINE/tRNA	0.388889
DB	14	5551653	5551670	TE809_ins_497634	LINE/L1	0.375
DB	14	113397313	113397335	TE809_ins_504629	LINE/L1	0.5
DB	15	127334301	127334316	TE809_ins_507300	SINE/tRNA	0.4375
DB	16	11179901	11179914	TE809_ins_508837	SINE/tRNA	0.333333
DB	16	44349996	44350012	TE809_ins_75217	SINE/tRNA	0.75
DB	17	44375944	44375961	TE809_ins_828	LINE/L1	0.333333
DB	18	54629214	54629228	TE809_ins_85435	SINE/tRNA	0.4
DLY	1	44049931	44049942	TE809_abs_24915	SINE/tRNA	0
DLY	2	88000175	88000193	TE809_ins_240516	SINE/tRNA	0
DLY	4	64665038	64665051	TE809_ins_386517	SINE/tRNA	0
DLY	4	112999890	112999905	TE809_ins_417475	SINE/tRNA	0
DLY	7	86431223	86431236	TE809_ins_423864	SINE/tRNA	0
DLY	7	39490006	39490273	TE809_ins_472803	SINE/tRNA	0
DU	X	17442198	17442212	TE809_abs_36934	SINE/tRNA	0.304878
DU	X	41455808	41455824	TE809_ins_139888	SINE/tRNA	0.309524
DU	X	42012008	42012022	TE809_ins_170073	SINE/tRNA	0.341176
DU	X	110100642	110100658	TE809_ins_180969	SINE/tRNA	0.327381
DU	X	115284523	115284536	TE809_ins_233517	SINE/tRNA	0.307692
DU	1	23301034	23301049	TE809_ins_238012	SINE/tRNA	0.5
DU	1	40051018	40051041	TE809_ins_240129	SINE/tRNA	0.407407
DU	1	119797727	119797742	TE809_ins_248236	SINE/tRNA	0.379747
DU	1	150462360	150462373	TE809_ins_251362	SINE/tRNA	0.335294
DU	1	153681195	153681205	TE809_ins_251664	SINE/tRNA	0.3
DU	1	154076995	154076999	TE809_ins_251787	LTR/ERV1	0.388235
DU	1	155235627	155235644	TE809_ins_254959	SINE/tRNA	0.561728
DU	1	186135658	186135676	TE809_ins_259333	SINE/tRNA	0.326923
DU	1	231342624	231342637	TE809_ins_272369	SINE/tRNA	0.433735
DU	2	21883279	21883299	TE809_ins_273910	SINE/tRNA	0.384146
DU	3	61096713	61096761	TE809_ins_281613	LINE/L1	0.348101
DU	3	112143872	112143886	TE809_ins_337117	SINE/tRNA	0.315476
DU	4	18539104	18539120	TE809_ins_338786	SINE/tRNA	0.438272
DU	4	102182867	102182881	TE809_ins_344263	SINE/tRNA	0.323529
DU	6	33104776	33104795	TE809_ins_355519	LINE/L1	0.463855
DU	7	2835486	2835502	TE809_ins_363866	LINE/L1	0.3125
DU	8	30981158	30981172	TE809_ins_367743	SINE/tRNA	0.47619
DU	8	93245822	93245839	TE809_ins_379032	SINE/tRNA	0.306667
DU	8	135662283	135662294	TE809_ins_408089	SINE/tRNA	0.32716
DU	9	3402877	3402891	TE809_ins_412645	SINE/tRNA	0.377907
DU	9	14709369	14709381	TE809_ins_422146	SINE/tRNA	0.3
DU	10	51804555	51804570	TE809_ins_43700	SINE/tRNA	0.345679
DU	10	62297979	62297996	TE809_ins_481303	SINE/tRNA	0.343373
DU	11	51324157	51324171	TE809_ins_487787	SINE/tRNA	0.412791
DU	11	52067365	52067382	TE809_ins_493126	LINE/L1	0.365385
DU	15	19994226	19994265	TE809_ins_493774	SINE/tRNA	0.344156
DU	15	37086793	37086806	TE809_ins_495633	SINE/tRNA	0.532258
DU	15	86632994	86633057	TE809_ins_512764	SINE/tRNA	0.302326
DU	16	40318194	40318209	TE809_ins_514680	SINE/tRNA	0.463415
DU	17	29305886	29305902	TE809_ins_514742	SINE/tRNA	0.325301
DU	17	53331023	53331039	TE809_ins_519797	SINE/tRNA	0.354651
DU	8	120709782	120709882	TE809_ins_520385	LTR/ERV1	0.571429
LJ	2	57832210	57832225	TE809_ins_265970	SINE/tRNA	0.333333
LJ	4	129311773	129311789	TE809_ins_274493	SINE/tRNA	0.5
LJ	10	10675769	10675787	TE809_ins_292346	SINE/tRNA	0.40625
LJ	10	67420542	67420556	TE809_ins_336109	SINE/tRNA	0.34375
LJ	12	46678480	46678528	TE809_ins_383022	SINE/tRNA	0.363636
LJ	15	12599129	12599141	TE809_ins_426132	SINE/tRNA	0.333333
LR	6	138153974	138153992	TE809_ins_456866	SINE/tRNA	0.416667
LR	8	72397728	72397742	TE809_ins_485389	SINE/tRNA	0.3
LUC	X	7862434	7862451	TE809_abs_10126	LINE/L1	0.714286
LUC	X	36535604	36535627	TE809_abs_10417	SINE/tRNA	0.333333
LUC	1	15153221	15153237	TE809_abs_10510	SINE/tRNA	0.3
LUC	1	39839708	39839723	TE809_abs_12097	SINE/tRNA	0.428571
LUC	1	95219802	95219817	TE809_abs_13760	LINE/L1	0.6
LUC	1	101346610	101346625	TE809_abs_31992	SINE/tRNA	0.333333
LUC	1	125126677	125126682	TE809_abs_33586	LTR/ERV1	0.375
LUC	1	129732950	129732964	TE809_abs_37427	SINE/tRNA	0.5
LUC	1	149183495	149183510	TE809_abs_7293	SINE/tRNA	0.454545
LUC	1	164569674	164569723	TE809_ins_10352	SINE/tRNA	0.458333
LUC	1	164576778	164576794	TE809_ins_131681	SINE/tRNA	0.590909
LUC	1	185617018	185617033	TE809_ins_152535	SINE/tRNA	0.333333
LUC	1	262764120	262764130	TE809_ins_171861	SINE/tRNA	0.375
LUC	2	2692363	2692380	TE809_ins_186686	SINE/tRNA	0.5
LUC	2	22575594	22575606	TE809_ins_187747	SINE/tRNA	0.545455
LUC	2	87378953	87378966	TE809_ins_197839	SINE/tRNA	0.375
LUC	2	93961299	93961317	TE809_ins_199388	SINE/tRNA	0.791667
LUC	2	97720841	97720851	TE809_ins_219838	SINE/tRNA	0.5
LUC	2	99349739	99349753	TE809_ins_233509	SINE/tRNA	0.409091
LUC	2	113645950	113645969	TE809_ins_236800	LINE/L1	0.5
LUC	2	130969089	130969098	TE809_ins_240108	SINE/tRNA	0.625
LUC	2	135122165	135122179	TE809_ins_246107	SINE/tRNA	0.333333
LUC	3	8450381	8450396	TE809_ins_249466	SINE/tRNA	0.333333
LUC	3	77178620	77178638	TE809_ins_251243	SINE/tRNA	0.416667
LUC	4	57135357	57135373	TE809_ins_252816	LINE/L1	0.5
LUC	4	78503799	78503803	TE809_ins_252819	SINE/tRNA	0.458333
LUC	4	79133959	79133972	TE809_ins_254894	SINE/tRNA	0.409091
LUC	4	83487028	83487043	TE809_ins_262973	SINE/tRNA	0.5
LUC	4	87099462	87099472	TE809_ins_273281	SINE/tRNA	0.5
LUC	5	25548972	25548988	TE809_ins_275129	SINE/tRNA	0.375
LUC	5	33279312	33279324	TE809_ins_276810	SINE/tRNA	0.333333
LUC	5	65678322	65678337	TE809_ins_277288	SINE/tRNA	0.333333
LUC	5	87820765	87820777	TE809_ins_278170	SINE/tRNA	0.35
LUC	5	92336675	92336690	TE809_ins_296014	SINE/tRNA	0.4
LUC	5	92336790	92336806	TE809_ins_309841	SINE/tRNA	0.666667
LUC	6	33267456	33267471	TE809_ins_314923	SINE/tRNA	0.333333
LUC	6	65973806	65973822	TE809_ins_315052	LINE/L1	0.375
LUC	6	81489521	81489533	TE809_ins_317235	SINE/tRNA	0.318182
LUC	6	125050283	125050298	TE809_ins_328047	SINE/tRNA	0.5
LUC	6	134689463	134689472	TE809_ins_330012	SINE/tRNA	0.318182
LUC	7	13765633	13765646	TE809_ins_335089	SINE/tRNA	0.416667
LUC	7	18131234	18131249	TE809_ins_338549	SINE/tRNA	0.428571
LUC	7	59359016	59359033	TE809_ins_340979	SINE/tRNA	0.3
LUC	7	63609691	63609705	TE809_ins_34579	SINE/tRNA	0.875
LUC	7	70697678	70697695	TE809_ins_346939	SINE/tRNA	1
LUC	7	70746634	70746647	TE809_ins_348428	SINE/tRNA	0.772727
LUC	7	72135602	72135644	TE809_ins_350125	SINE/tRNA	0.541667
LUC	7	73206820	73206836	TE809_ins_354767	LINE/L1	0.708333
LUC	7	82209444	82209459	TE809_ins_359553	LINE/L1	0.35
LUC	7	92682560	92682576	TE809_ins_363494	SINE/tRNA	0.625
LUC	8	35055123	35055138	TE809_ins_363995	SINE/tRNA	0.791667
LUC	8	36524037	36524059	TE809_ins_367970	SINE/tRNA	0.375
LUC	8	44634015	44634031	TE809_ins_371203	SINE/tRNA	0.45
LUC	8	76851935	76851957	TE809_ins_374640	LINE/L1	0.416667
LUC	8	81326633	81326668	TE809_ins_375409	SINE/tRNA	0.416667
LUC	8	91325547	91325565	TE809_ins_37568	LINE/L1	0.363636
LUC	8	102298521	102298537	TE809_ins_376211	SINE/tRNA	0.375
LUC	9	28817817	28817833	TE809_ins_379105	SINE/tRNA	0.45
LUC	9	37781099	37781116	TE809_ins_386456	SINE/tRNA	0.333333
LUC	10	29640167	29640180	TE809_ins_387209	LINE/L1	0.333333
LUC	10	57689459	57689471	TE809_ins_387532	SINE/tRNA	0.35
LUC	10	58301601	58301615	TE809_ins_387688	LINE/L1	0.375
LUC	11	3822617	3822633	TE809_ins_391292	SINE/tRNA	0.333333
LUC	11	14698017	14698033	TE809_ins_391878	SINE/tRNA	0.545455
LUC	11	17757901	17757915	TE809_ins_395262	SINE/tRNA	0.333333
LUC	11	21747502	21747517	TE809_ins_403909	SINE/tRNA	0.458333
LUC	13	9069394	9069410	TE809_ins_419198	SINE/tRNA	0.541667
LUC	13	137435093	137435108	TE809_ins_419273	SINE/tRNA	0.363636
LUC	13	189881559	189881574	TE809_ins_419749	SINE/tRNA	0.5
LUC	13	191083409	191083427	TE809_ins_420115	SINE/tRNA	0.541667
LUC	13	208071977	208071992	TE809_ins_429975	SINE/tRNA	0.75
LUC	14	8115170	8115185	TE809_ins_430997	LINE/L1	0.5
LUC	14	80731298	80731313	TE809_ins_435086	SINE/tRNA	0.5
LUC	14	101046052	101046066	TE809_ins_438459	SINE/tRNA	0.625
LUC	15	1428640	1428657	TE809_ins_439215	SINE/tRNA	0.6
LUC	15	33709141	33709153	TE809_ins_439216	SINE/tRNA	0.318182
LUC	15	57662637	57662652	TE809_ins_444735	SINE/tRNA	0.375
LUC	15	97620203	97620217	TE809_ins_450125	LINE/L1	0.3
LUC	15	110983708	110983724	TE809_ins_455361	SINE/tRNA	0.388889
LUC	15	124042979	124042995	TE809_ins_456299	SINE/tRNA	0.363636
LUC	15	136428697	136428707	TE809_ins_463515	SINE/tRNA	0.458333
LUC	16	34256659	34256671	TE809_ins_464130	SINE/tRNA	0.416667
LUC	16	76896895	76896910	TE809_ins_469675	SINE/tRNA	0.416667
LUC	17	26458788	26458802	TE809_ins_470115	SINE/tRNA	0.375
LUC	17	30587127	30587142	TE809_ins_470999	SINE/tRNA	0.375
LUC	17	55368445	55368470	TE809_ins_471006	SINE/tRNA	0.375
LUC	18	17880974	17880988	TE809_ins_471109	SINE/tRNA	0.375
LUC	18	44979322	44979339	TE809_ins_473592	SINE/tRNA	0.45
LUC	18	49387854	49387868	TE809_ins_481997	SINE/tRNA	0.363636
LUC	X	16863576	16864029	TE809_ins_482146	DNA/hAT-Charlie|SINE/tRNA	0.35
LUC	1	243938917	243939608	TE809_ins_483216	LINE/L1	0.333333
LUC	13	57636298	57636569	TE809_ins_486602	SINE/tRNA	0.625
LUC	14	99201651	99201951	TE809_ins_488627	SINE/tRNA	0.5
LUC	14	122626234	122626509	TE809_ins_497772	SINE/tRNA	0.4
LUC	14	128829385	128829666	TE809_ins_498999	SINE/tRNA	0.75
LUC	15	124717077	124717332	TE809_ins_514143	SINE/tRNA	0.363636
LUC	15	130052363	130053161	TE809_ins_75341	LINE/L1	0.375
LUC	17	28969892	28970174	TE809_ins_99004	SINE/tRNA	0.55
LW	13	54652384	54652394	TE809_ins_301770	SINE/tRNA	0.315789
NCW	X	72506580	72506602	TE809_abs_21251	SINE/tRNA	0.333333
NCW	1	37460924	37460940	TE809_abs_28027	SINE/tRNA	0.333333
NCW	2	128205290	128205305	TE809_abs_30441	SINE/tRNA	0.444444
NCW	4	6074810	6074812	TE809_abs_33450	SINE/tRNA	0.333333
NCW	5	7304376	7304390	TE809_ins_201690	SINE/tRNA	0.666667
NCW	5	42462326	42462336	TE809_ins_213429	SINE/tRNA	0.333333
NCW	6	156614325	156614341	TE809_ins_239900	SINE/tRNA	0.3125
NCW	8	67628070	67628083	TE809_ins_298295	SINE/tRNA	0.333333
NCW	8	89082432	89082443	TE809_ins_314405	SINE/tRNA	0.333333
NCW	8	106560486	106560497	TE809_ins_325337	LINE/L1	0.333333
NCW	8	125719986	125719999	TE809_ins_326119	SINE/tRNA	0.428571
NCW	8	134746959	134746964	TE809_ins_326130	SINE/tRNA	0.357143
NCW	9	16284315	16284323	TE809_ins_333410	SINE/tRNA	0.333333
NCW	9	29045714	29045729	TE809_ins_364482	SINE/tRNA	0.3125
NCW	9	85041801	85041818	TE809_ins_390877	LINE/L1	0.444444
NCW	9	111920187	111920202	TE809_ins_410923	SINE/tRNA	0.333333
NCW	13	25038249	25038264	TE809_ins_427127	SINE/tRNA	0.333333
NCW	13	185867111	185867128	TE809_ins_432113	SINE/tRNA	0.3
NCW	14	59001957	59001972	TE809_ins_459307	SINE/tRNA	0.388889
NCW	14	66149554	66149566	TE809_ins_484863	SINE/tRNA	0.444444
NCW	14	66357902	66357918	TE809_ins_487479	SINE/tRNA	0.388889
NCW	14	128841960	128841977	TE809_ins_491611	SINE/tRNA	0.5
NCW	17	33073374	33073384	TE809_ins_492953	SINE/tRNA	0.3125
NCW	X	57350824	57351141	TE809_ins_495794	SINE/tRNA	0.3125
NCW	5	53730723	53730814	TE809_ins_497799	SINE/tRNA	0.3125
NCW	9	16283775	16284056	TE809_ins_507208	SINE/tRNA	0.333333
NCW	15	78305807	78305921	TE809_ins_516721	LINE/L1	0.333333
SCW	1	94973784	94973799	TE809_abs_1024	LINE/L1	0.3
SCW	1	242666998	242667011	TE809_abs_20457	SINE/tRNA	0.3
SCW	2	61533290	61533307	TE809_abs_27454	SINE/tRNA	0.3
SCW	2	147777138	147777151	TE809_abs_35905	SINE/tRNA	0.45
SCW	6	22077341	22077361	TE809_abs_758	SINE/tRNA	0.3
SCW	6	72991189	72991195	TE809_ins_10328	LTR/ERVK	0.3
SCW	6	86351593	86351608	TE809_ins_198455	SINE/tRNA	0.6
SCW	8	68420455	68420469	TE809_ins_234730	SINE/tRNA	0.3
SCW	8	82474012	82474034	TE809_ins_260636	LINE/L1	0.35
SCW	8	108364661	108364674	TE809_ins_274961	SINE/tRNA	0.35
SCW	11	2252850	2252865	TE809_ins_308026	SINE/tRNA	0.3
SCW	13	121527423	121527434	TE809_ins_318290	SINE/tRNA	0.3
SCW	14	4851073	4851087	TE809_ins_335100	SINE/tRNA	0.388889
SCW	15	1520484	1520499	TE809_ins_355979	SINE/tRNA	0.45
SCW	16	44656298	44656316	TE809_ins_375055	SINE/tRNA	0.388889
SCW	18	47272011	47272023	TE809_ins_383411	SINE/tRNA	0.3
SCW	1	55089841	55090132	TE809_ins_393677	SINE/tRNA	0.3
SCW	1	79621628	79621889	TE809_ins_443435	SINE/tRNA	0.3
SCW	4	127727510	127727798	TE809_ins_450923	SINE/tRNA	0.35
SCW	8	55180282	55180426	TE809_ins_484936	LINE/L1	0.375
SCW	8	120425242	120425493	TE809_ins_489209	SINE/tRNA	0.388889

## Sheet: Supplemental Table S6
Supplemental Table S6. A total of 4169 significant eMEVs-Gene pairs
Gene_ID	Gene_chr	Gene_start	Gene_end	Distance	MEV_ID	MEV_Type	MEV_chr	MEV_start	MEV_end	Beta	Pvalue	Top eQTL
ENSSSCG00000037035	8	573427	601944	142012	TE809_abs_26051	SINE/tRNA	8	743956	744271	-1.24001	1.13747e-47	0
ENSSSCG00000015818	15	48252339	48292181	0	TE809_ins_339950	SINE/tRNA	15	48285983	48285996	1.02206	1.67059e-41	0
ENSSSCG00000047476	8	66234432	66236096	-187058	TE809_abs_26815	SINE/tRNA	8	66423154	66423311	-1.12691	8.5653e-40	0
ENSSSCG00000052416	18	1510035	1516707	-24727	TE809_abs_14241	SINE/tRNA	18	1485030	1485308	-1.13596	1.97794e-39	0
ENSSSCG00000008002	3	41042703	41050012	843041	TE809_ins_399682	SINE/tRNA	3	41893053	41893063	1.08507	1.97794e-39	0
ENSSSCG00000039815	2	77977460	78009289	-380179	TE809_abs_16034	SINE/tRNA	2	77597002	77597281	-1.16461	6.2945e-38	0
ENSSSCG00000037556	9	106990574	107273607	0	TE809_ins_506643	SINE/tRNA	9	107253501	107253515	-1.0806	1.12488e-35	0
ENSSSCG00000031617	4	82712898	82734487	20839	TE809_ins_419620	SINE/tRNA	4	82692042	82692059	-0.994087	2.6255e-35	0
ENSSSCG00000010079	14	50040664	50063325	-520393	TE809_abs_9596	SINE/tRNA	14	49520017	49520271	1.01095	8.54717e-35	0
ENSSSCG00000013978	2	52297674	52312332	-1917	TE809_abs_15808	SINE/tRNA	2	52314249	52314540	-1.10761	1.92386e-33	0
ENSSSCG00000035193	12	34122021	34129548	41609	TE809_ins_289770	SINE/tRNA	12	34080392	34080412	-1.10553	2.01069e-33	0
ENSSSCG00000021040	12	2220684	2242289	-22206	TE809_ins_285075	SINE/tRNA	12	2264495	2264510	-1.05336	2.29789e-33	0
ENSSSCG00000002650	6	890832	893276	-411259	TE809_ins_440538	SINE/tRNA	6	479517	479573	1.00312	4.2111e-33	0
ENSSSCG00000007753	3	17065819	17082625	0	TE809_abs_17263	SINE/tRNA	3	17068904	17069195	1.056	1.8645e-32	0
ENSSSCG00000050347	3	21622014	21627024	-49572	TE809_ins_397556	SINE/tRNA	3	21572432	21572442	1.09019	2.13913e-32	0
ENSSSCG00000035650	2	57245363	57262928	0	TE809_abs_15855	SINE/tRNA	2	57254830	57255130	-1.25963	2.7985e-32	0
ENSSSCG00000035045	14	136257808	136741882	-677378	TE809_abs_10624	SINE/tRNA	14	135580148	135580430	-0.993666	3.14416e-32	0
ENSSSCG00000035366	15	56200456	56295064	-61609	TE809_abs_11272	SINE/tRNA	15	56138534	56138847	-0.987773	3.22754e-32	0
ENSSSCG00000000799	5	74834601	74859344	0	TE809_ins_436559	SINE/tRNA	5	74838242	74838255	1.01237	5.31724e-32	0
ENSSSCG00000008000	3	41009718	41013018	344283	TE809_ins_399645	SINE/tRNA	3	41357301	41357319	-1.06536	7.01346e-32	0
ENSSSCG00000007577	3	3622700	3642412	155770	TE809_ins_394430	SINE/tRNA	3	3798182	3798201	1.04937	9.56997e-32	0
ENSSSCG00000029212	3	26190288	26206191	-20214	TE809_ins_398221	SINE/tRNA	3	26170059	26170074	-0.922777	1.59772e-31	0
ENSSSCG00000001924	7	60631915	60693334	0	TE809_ins_469799	SINE/tRNA	7	60684340	60684353	1.07802	2.24039e-31	0
ENSSSCG00000056469	8	66602141	66640571	178830	TE809_abs_26815	SINE/tRNA	8	66423154	66423311	-1.02681	3.09748e-31	0
ENSSSCG00000015091	9	45565514	45578185	-413264	TE809_abs_28531	SINE/tRNA	9	45991449	45991738	-1.0176	3.12424e-31	0
ENSSSCG00000045310	7	104009505	104013450	-712991	TE809_ins_475262	SINE/tRNA	7	103296502	103296514	0.94809	4.47002e-31	0
ENSSSCG00000015090	9	45536029	45564194	281681	TE809_abs_28513	SINE/tRNA	9	45254034	45254348	-1.07611	1.42058e-30	0
ENSSSCG00000050527	7	54175662	54182199	145503	TE809_abs_35624	LINE/L1	7	54029343	54030159	0.990703	9.4261e-30	0
ENSSSCG00000001868	7	57159466	57187446	0	TE809_ins_469430	SINE/tRNA	7	57183179	57183190	1.08153	9.84433e-30	0
ENSSSCG00000053800	2	79670480	79690537	2554	TE809_ins_385306	SINE/tRNA	2	79693091	79693105	1.09448	1.42564e-29	1
ENSSSCG00000062952	2	62051994	62070952	308779	TE809_abs_34203	LINE/L1	2	61742939	61743215	-1.13408	3.22397e-29	0
ENSSSCG00000051861	4	127312922	127317926	486986	TE809_abs_34953	LINE/L1	4	127804912	127805711	0.976535	4.01679e-29	0
ENSSSCG00000013119	2	11696914	11740744	141964	TE809_ins_377503	SINE/tRNA	2	11554937	11554950	-0.882809	1.71095e-28	0
ENSSSCG00000000695	5	64116151	64129274	32792	TE809_ins_434857	SINE/tRNA	5	64162066	64162081	-0.986599	1.73776e-28	0
ENSSSCG00000061993	6	58699895	58703344	-6562	TE809_ins_447815	SINE/tRNA	6	58693323	58693333	1.3359	5.73765e-28	0
ENSSSCG00000011875	13	137887162	137936467	-870770	TE809_ins_310000	SINE/tRNA	13	138807237	138807271	0.949586	6.79556e-28	0
ENSSSCG00000022869	9	107292310	107351981	-38795	TE809_ins_506643	SINE/tRNA	9	107253501	107253515	-0.95868	7.48243e-28	0
ENSSSCG00000012850	2	404534	427542	-15018	TE809_abs_15118	SINE/tRNA	2	442560	442851	-0.864791	1.09769e-27	0
ENSSSCG00000012484	X	82367550	82437401	-631565	TE809_ins_517422	SINE/tRNA	X	83068966	83068982	-0.874722	1.26108e-27	0
ENSSSCG00000036050	15	66696776	66732605	387324	TE809_abs_11395	SINE/tRNA	15	66309109	66309452	-0.944013	1.605e-27	0
ENSSSCG00000055301	12	61316057	61319107	-15710	TE809_abs_6512	SINE/tRNA	12	61300084	61300347	-1.17644	2.47664e-27	0
ENSSSCG00000049283	10	39912813	39927513	0	TE809_abs_3815	SINE/tRNA	10	39922483	39922788	-1.07984	2.61708e-27	0
ENSSSCG00000014339	2	140682372	140871334	346025	TE809_abs_16838	SINE/tRNA	2	141217359	141217623	1.07676	2.68029e-27	0
ENSSSCG00000026387	2	76983453	76988882	-608120	TE809_abs_16034	SINE/tRNA	2	77597002	77597281	1.02278	2.93978e-27	0
ENSSSCG00000051369	2	81613810	81641014	11046	TE809_ins_385588	SINE/tRNA	2	81652060	81652074	1.0879	3.45437e-27	0
ENSSSCG00000014063	2	82025821	82057564	200768	TE809_abs_16091	SINE/tRNA	2	81824764	81825053	-0.977553	9.63501e-27	0
ENSSSCG00000013453	2	76402461	76405170	753345	TE809_ins_127393	LINE/L1	2	75649111	75649116	1.04981	1.17769e-26	0
ENSSSCG00000004221	1	37008505	37023935	-519364	TE809_abs_533	SINE/tRNA	1	37543299	37543567	-1.26106	1.43582e-26	0
ENSSSCG00000003580	6	85095410	85185799	0	TE809_ins_450661	SINE/tRNA	6	85109030	85109049	-0.933403	1.51763e-26	0
ENSSSCG00000039545	X	84475292	84478902	-598688	TE809_abs_30737	SINE/tRNA	X	83876304	83876604	-0.861774	2.45295e-26	0
ENSSSCG00000031531	12	1239835	1245181	212494	TE809_ins_284988	SINE/tRNA	12	1027326	1027341	1.30149	2.72918e-26	0
ENSSSCG00000009097	8	102388104	102425750	636330	TE809_abs_27223	SINE/tRNA	8	103062080	103062364	-1.02344	4.07995e-26	0
ENSSSCG00000010145	14	54821172	54869857	-3009	TE809_abs_9637	SINE/tRNA	14	54817858	54818163	-0.868604	4.43415e-26	0
ENSSSCG00000042769	6	57078192	57084027	-8785	TE809_ins_171232	LINE/L1	6	57069391	57069407	-0.892744	5.61005e-26	0
ENSSSCG00000011077	10	51889209	51910392	0	TE809_abs_4034	SINE/tRNA	10	51892142	51892442	-0.728685	6.75372e-26	0
ENSSSCG00000027286	8	313330	325095	-418861	TE809_abs_26051	SINE/tRNA	8	743956	744271	-0.950587	8.7918e-26	0
ENSSSCG00000017920	12	52145490	52150149	97937	TE809_ins_293407	SINE/tRNA	12	52248086	52248118	0.899546	1.09762e-25	0
ENSSSCG00000016611	18	24372545	24867482	0	TE809_abs_14617	SINE/tRNA	18	24594377	24594654	-0.976073	1.34843e-25	0
ENSSSCG00000015786	15	45709711	45819919	346130	TE809_abs_11165	SINE/tRNA	15	46166049	46166323	0.947603	1.38522e-25	0
ENSSSCG00000038254	15	84133688	84156508	-7604	TE809_abs_11597	SINE/tRNA	15	84164112	84164377	-0.91553	1.83301e-25	0
ENSSSCG00000012517	X	84815572	84818686	938968	TE809_abs_30737	SINE/tRNA	X	83876304	83876604	-0.865001	2.86503e-25	0
ENSSSCG00000017488	12	22333450	22338753	-163	TE809_ins_288211	SINE/tRNA	12	22338916	22338926	-0.92161	4.00782e-25	0
ENSSSCG00000010858	10	13876387	13897862	-10791	TE809_ins_266615	SINE/tRNA	10	13908653	13908665	0.922541	4.10141e-25	0
ENSSSCG00000036118	8	66282499	66288188	60139	TE809_abs_35933	LINE/L1	8	66348327	66355739	1.05832	5.33192e-25	0
ENSSSCG00000049515	12	991758	994746	-351899	TE809_ins_284967	SINE/tRNA	12	639846	639859	-1.13674	5.66031e-25	0
ENSSSCG00000038234	8	297008	313972	429984	TE809_abs_26051	SINE/tRNA	8	743956	744271	0.959151	5.67392e-25	0
ENSSSCG00000010256	14	72787304	72953095	-133565	TE809_ins_327007	SINE/tRNA	14	72653726	72653739	0.938437	5.69427e-25	0
ENSSSCG00000003106	6	52695641	52703278	-289076	TE809_ins_447238	SINE/tRNA	6	52992354	52992367	-0.967356	5.96853e-25	0
ENSSSCG00000052286	13	171611913	171616958	398291	TE809_ins_313064	SINE/tRNA	13	172015249	172015287	1.08237	6.3519e-25	0
ENSSSCG00000028185	3	42540551	42596528	-346495	TE809_ins_399732	SINE/tRNA	3	42194031	42194056	-0.946973	6.66759e-25	0
ENSSSCG00000059563	2	89915814	89918871	-221962	TE809_ins_386820	SINE/tRNA	2	89693842	89693852	0.892227	6.81522e-25	0
ENSSSCG00000023983	15	83146003	83391984	416592	TE809_ins_343975	SINE/tRNA	15	83808576	83808590	-0.873348	7.75658e-25	0
ENSSSCG00000013761	2	65235759	65252506	0	TE809_abs_15917	SINE/tRNA	2	65249419	65249687	-1.04582	7.75658e-25	0
ENSSSCG00000038969	6	52100260	52110478	-881876	TE809_ins_447238	SINE/tRNA	6	52992354	52992367	0.973049	9.33026e-25	0
ENSSSCG00000022738	2	68378918	68409775	973473	TE809_ins_384099	SINE/tRNA	2	69383248	69383264	-0.942587	1.01491e-24	0
ENSSSCG00000013566	2	71797205	71936104	168296	TE809_abs_15982	SINE/tRNA	2	72104400	72104698	1.02303	1.03621e-24	0
ENSSSCG00000003776	6	137541382	137595108	-313889	TE809_ins_456844	SINE/tRNA	6	137908997	137909014	0.939567	1.10616e-24	0
ENSSSCG00000038569	X	83132793	83136917	-63811	TE809_ins_517422	SINE/tRNA	X	83068966	83068982	-0.864014	1.13577e-24	0
ENSSSCG00000028609	6	28553617	28576504	-2200	TE809_ins_444117	SINE/tRNA	6	28578704	28578744	-0.953015	1.13595e-24	0
ENSSSCG00000029458	X	59748746	59861015	-411172	TE809_abs_30472	SINE/tRNA	X	59337298	59337574	-0.853285	1.20086e-24	0
ENSSSCG00000002512	7	121058106	121076328	-2614	TE809_abs_26034	SINE/tRNA	7	121078942	121079230	1.10394	1.33871e-24	0
ENSSSCG00000015998	15	84158640	84165906	0	TE809_abs_11597	SINE/tRNA	15	84164112	84164377	-0.897617	1.33871e-24	0
ENSSSCG00000009181	8	120918345	120990184	-278154	TE809_abs_27464	SINE/tRNA	8	121268338	121268646	0.971293	1.51892e-24	0
ENSSSCG00000012474	X	78602391	79520428	0	TE809_abs_30692	SINE/tRNA	X	79221948	79222244	-0.897305	1.9589e-24	0
ENSSSCG00000043175	2	8919295	8922572	-81656	TE809_abs_15211	SINE/tRNA	2	8837338	8837639	0.84534	2.04332e-24	0
ENSSSCG00000010992	10	33099170	33116154	-3666	TE809_ins_269538	SINE/tRNA	10	33095490	33095504	-0.92121	2.09873e-24	0
ENSSSCG00000050523	14	55227057	55231566	-1392	TE809_ins_324888	SINE/tRNA	14	55232958	55232974	0.948317	2.20378e-24	0
ENSSSCG00000054039	13	104945194	104951206	51032	TE809_abs_7743	SINE/tRNA	13	104893873	104894162	1.20777	2.39732e-24	0
ENSSSCG00000046607	18	5437277	5474447	0	TE809_abs_14318	SINE/tRNA	18	5449316	5449622	-0.951456	2.4646e-24	1
ENSSSCG00000003486	6	76083726	76229307	0	TE809_ins_449501	SINE/tRNA	6	76197341	76197345	1.00648	2.60777e-24	0
ENSSSCG00000031212	10	11835583	11845804	94803	TE809_abs_3377	SINE/tRNA	10	11940607	11940892	-0.884151	2.62286e-24	0
ENSSSCG00000017208	12	6033670	6046763	-124324	TE809_ins_285501	SINE/tRNA	12	5909333	5909346	0.818064	3.78257e-24	0
ENSSSCG00000010531	14	109503941	109569341	-17309	TE809_ins_331147	SINE/tRNA	14	109486622	109486632	-0.92463	3.89102e-24	0
ENSSSCG00000012525	X	84222960	84224613	757048	TE809_ins_517450	SINE/tRNA	X	83465899	83465912	-0.85499	4.4586e-24	0
ENSSSCG00000010565	14	112617399	112637913	21301	TE809_abs_10305	SINE/tRNA	14	112659214	112659508	-0.973311	4.65198e-24	0
ENSSSCG00000056217	13	3391824	3395856	-2518	TE809_abs_6576	SINE/tRNA	13	3398374	3398661	-0.886797	4.76633e-24	0
ENSSSCG00000002349	7	96941918	96946397	658259	TE809_ins_474418	SINE/tRNA	7	97604656	97604678	1.0619	4.91889e-24	0
ENSSSCG00000012459	X	68281870	68355006	-770734	TE809_ins_516470	SINE/tRNA	X	67511123	67511136	-0.82509	5.12309e-24	0
ENSSSCG00000025876	14	71440779	71487480	0	TE809_ins_326704	SINE/tRNA	14	71459443	71459460	-0.983172	5.1425e-24	0
ENSSSCG00000059301	3	94325724	94331216	-184530	TE809_ins_143324	LINE/L1	3	94141149	94141194	1.25025	6.02944e-24	0
ENSSSCG00000012536	X	84666734	84685058	671086	TE809_ins_517567	SINE/tRNA	X	85356144	85356158	1.10384	6.9098e-24	0
ENSSSCG00000062134	18	7284590	7318392	-284109	TE809_abs_14345	SINE/tRNA	18	7000191	7000481	1.04899	7.93366e-24	0
ENSSSCG00000007858	3	25357832	25387806	142422	TE809_ins_398104	SINE/tRNA	3	25215395	25215410	-0.825811	8.60391e-24	0
ENSSSCG00000012002	13	177365773	179013542	0	TE809_ins_313639	SINE/tRNA	13	178168154	178168174	1.03605	8.86821e-24	0
ENSSSCG00000028777	7	1567818	1657419	0	TE809_ins_180928	LINE/L1	7	1637297	1637313	1.49705	8.86821e-24	0
ENSSSCG00000062656	4	127289957	127303011	191909	TE809_abs_20449	SINE/tRNA	4	127494920	127495245	0.883713	9.6883e-24	0
ENSSSCG00000010483	14	105458917	105764737	0	TE809_abs_10213	SINE/tRNA	14	105521276	105521578	0.864109	9.87922e-24	0
ENSSSCG00000024019	1	8917241	8934983	0	TE809_ins_235803	SINE/tRNA	1	8927424	8927439	-0.989559	1.1437e-23	0
ENSSSCG00000025565	3	28197029	28258066	-27415	TE809_abs_17427	SINE/tRNA	3	28285481	28285720	-0.78897	1.32576e-23	0
ENSSSCG00000001866	7	57041004	57059330	225443	TE809_ins_469440	SINE/tRNA	7	57284773	57284824	-0.971822	1.38502e-23	0
ENSSSCG00000001090	7	19351362	19379098	-517444	TE809_abs_24616	SINE/tRNA	7	18833655	18833918	-0.875564	1.5777e-23	0
ENSSSCG00000012523	X	84175201	84177427	-749519	TE809_ins_517543	SINE/tRNA	X	84926946	84926982	-0.848471	1.6787e-23	0
ENSSSCG00000016563	18	18615259	18644708	-75141	TE809_ins_371283	SINE/tRNA	18	18540100	18540118	0.909917	1.87111e-23	0
ENSSSCG00000061276	6	60485650	60493584	74222	TE809_ins_447938	SINE/tRNA	6	60567806	60567836	1.23406	2.01259e-23	0
ENSSSCG00000051671	13	202943706	202947043	119079	TE809_abs_8824	SINE/tRNA	13	203066122	203066383	-0.902309	2.06068e-23	0
ENSSSCG00000007331	17	40194951	40279156	56310	TE809_abs_13939	SINE/tRNA	17	40138352	40138641	-0.926602	3.00261e-23	0
ENSSSCG00000010011	14	47502716	47515965	-918377	TE809_ins_323992	SINE/tRNA	14	46584320	46584339	0.836168	3.20285e-23	0
ENSSSCG00000039203	X	62380781	62456689	-52528	TE809_ins_516252	SINE/tRNA	X	62509217	62509226	1.32788	3.22988e-23	0
ENSSSCG00000027229	12	259917	326417	0	TE809_ins_284924	SINE/tRNA	12	278454	278467	0.95099	3.39979e-23	0
ENSSSCG00000038811	10	38438347	38680995	0	TE809_abs_3779	SINE/tRNA	10	38590568	38590877	-1.17179	3.40895e-23	0
ENSSSCG00000050566	3	43915842	43928072	-64692	TE809_ins_399938	SINE/tRNA	3	43851137	43851150	-0.897164	3.60248e-23	0
ENSSSCG00000026001	10	52862836	53060740	229633	TE809_ins_272634	SINE/tRNA	10	53290373	53290387	-0.878405	3.84817e-23	0
ENSSSCG00000039276	8	66308582	66324051	-66455	TE809_ins_196860	LINE/L1	8	66390506	66390521	1.0174	3.89589e-23	0
ENSSSCG00000011482	13	40486283	40768623	0	TE809_ins_300493	SINE/tRNA	13	40761756	40761797	0.978004	3.96412e-23	0
ENSSSCG00000011940	13	150796682	150933797	-724451	TE809_ins_311352	SINE/tRNA	13	151658248	151658264	0.911278	4.62395e-23	0
ENSSSCG00000026714	X	62214339	62229021	-408353	TE809_abs_30529	SINE/tRNA	X	62637374	62637645	-0.828358	5.04011e-23	0
ENSSSCG00000011329	13	29786092	29846688	294629	TE809_abs_6995	SINE/tRNA	13	29491152	29491463	-0.819642	5.88135e-23	0
ENSSSCG00000006469	4	93353112	93357796	-234897	TE809_ins_420803	SINE/tRNA	4	93118183	93118215	1.25103	6.08296e-23	0
ENSSSCG00000012521	X	83803178	83892475	0	TE809_abs_30737	SINE/tRNA	X	83876304	83876604	-0.865215	6.43849e-23	0
ENSSSCG00000012852	2	375727	382719	-59841	TE809_abs_15118	SINE/tRNA	2	442560	442851	-0.786241	6.54339e-23	0
ENSSSCG00000042523	2	73401029	73411574	181956	TE809_ins_384563	SINE/tRNA	2	73593530	73593545	-0.883013	7.01602e-23	0
ENSSSCG00000015402	9	97781091	98266969	0	TE809_ins_505502	SINE/tRNA	9	97881569	97881601	0.959033	1.17463e-22	0
ENSSSCG00000014887	9	12497722	12532307	0	TE809_ins_495415	SINE/tRNA	9	12522007	12522021	-0.844967	1.34021e-22	0
ENSSSCG00000030229	13	34104426	34111941	-30243	TE809_ins_299652	SINE/tRNA	13	34074167	34074183	-0.920291	1.34021e-22	0
ENSSSCG00000045536	X	59584743	59590723	136020	TE809_abs_30474	SINE/tRNA	X	59448397	59448723	-0.81942	1.35345e-22	0
ENSSSCG00000032297	1	261133630	261226697	-15271	TE809_ins_262793	SINE/tRNA	1	261118343	261118359	-0.881396	1.35442e-22	0
ENSSSCG00000021956	15	66740072	66847605	11829	TE809_ins_342007	SINE/tRNA	15	66728225	66728243	1.05018	1.49918e-22	0
ENSSSCG00000005934	4	3065235	3533669	0	TE809_ins_410618	SINE/tRNA	4	3173006	3173021	0.936072	1.6622e-22	0
ENSSSCG00000003227	6	55830972	55847344	-41209	TE809_ins_447520	SINE/tRNA	6	55789749	55789763	-0.871232	1.82674e-22	0
ENSSSCG00000029541	2	141595465	141658713	-62862	TE809_abs_16842	SINE/tRNA	2	141532329	141532603	1.1495	1.99206e-22	0
ENSSSCG00000044292	18	7019117	7023265	-18636	TE809_abs_14345	SINE/tRNA	18	7000191	7000481	1.02051	2.14039e-22	0
ENSSSCG00000061436	14	41621575	41739916	0	TE809_ins_323517	SINE/tRNA	14	41738474	41738488	-0.934489	2.41083e-22	0
ENSSSCG00000005004	1	179462248	179475334	-30370	TE809_abs_2106	SINE/tRNA	1	179431614	179431878	1.1955	3.16224e-22	0
ENSSSCG00000028923	3	22832263	22902063	68459	TE809_ins_397710	SINE/tRNA	3	22763746	22763804	0.80765	3.52335e-22	0
ENSSSCG00000002496	7	116787433	116800554	111077	TE809_abs_25996	SINE/tRNA	7	116911631	116911895	-0.761953	3.52335e-22	0
ENSSSCG00000030460	X	111796486	111917174	104518	TE809_ins_520005	SINE/tRNA	X	111691952	111691968	1.08128	3.93024e-22	0
ENSSSCG00000026079	8	52326546	52329300	-820808	TE809_abs_26701	SINE/tRNA	8	53150108	53150372	-0.888193	4.18963e-22	0
ENSSSCG00000053507	8	66376396	66395290	-27864	TE809_abs_26815	SINE/tRNA	8	66423154	66423311	0.909726	4.54489e-22	0
ENSSSCG00000026063	2	74134744	74179738	34696	TE809_ins_384611	SINE/tRNA	2	74214434	74214458	-0.868134	4.86208e-22	0
ENSSSCG00000035495	5	94017388	94110214	0	TE809_abs_21944	SINE/tRNA	5	94036000	94036272	0.966102	4.9569e-22	0
ENSSSCG00000005610	1	267925194	267937038	-43775	TE809_abs_3110	SINE/tRNA	1	267881122	267881419	-0.862396	4.96708e-22	0
ENSSSCG00000042491	8	69274428	69315933	-511812	TE809_abs_26842	SINE/tRNA	8	69827745	69828081	0.890803	5.04403e-22	0
ENSSSCG00000010885	10	19387667	19410024	-314992	TE809_abs_3547	SINE/tRNA	10	19725016	19725312	1.50904	5.40001e-22	0
ENSSSCG00000057149	4	119802583	119807519	-243646	TE809_ins_424828	SINE/tRNA	4	120051165	120051181	1.25571	5.73775e-22	0
ENSSSCG00000016692	18	44827096	44910235	13458	TE809_ins_374588	SINE/tRNA	18	44813583	44813638	-0.879692	5.92471e-22	0
ENSSSCG00000055016	5	78266594	78275621	-233191	TE809_abs_21669	SINE/tRNA	5	78033136	78033403	0.910384	7.91005e-22	0
ENSSSCG00000057525	2	61938695	61985334	195480	TE809_abs_34203	LINE/L1	2	61742939	61743215	1.0547	8.99793e-22	0
ENSSSCG00000016747	18	50759222	50830332	-14607	TE809_ins_375625	SINE/tRNA	18	50744600	50744615	-0.894097	9.18457e-22	0
ENSSSCG00000011666	13	80789196	81450657	0	TE809_abs_32656	LINE/L1	13	80925073	80932737	-1.02251	9.97223e-22	0
ENSSSCG00000002351	7	97174220	97195595	0	TE809_ins_474319	SINE/tRNA	7	97176455	97176505	-1.55811	9.97223e-22	0
ENSSSCG00000033207	6	53524788	53536718	871424	TE809_ins_447178	SINE/tRNA	6	52653349	52653364	0.86244	1.05655e-21	0
ENSSSCG00000025673	17	40420855	40449642	-122757	TE809_ins_365900	SINE/tRNA	17	40298079	40298098	-1.31205	1.17956e-21	0
ENSSSCG00000001731	7	43624833	43641028	0	TE809_abs_24987	SINE/tRNA	7	43629087	43629369	-1.08153	1.17956e-21	0
ENSSSCG00000003187	6	54581134	54599783	-879954	TE809_ins_447319	SINE/tRNA	6	53701177	53701180	-0.882293	1.22494e-21	1
ENSSSCG00000035132	10	31329717	31340875	113398	TE809_abs_3689	SINE/tRNA	10	31216020	31216319	0.845283	1.27247e-21	0
ENSSSCG00000023177	13	34067521	34075430	0	TE809_ins_299652	SINE/tRNA	13	34074167	34074183	-0.910433	1.36587e-21	0
ENSSSCG00000047676	1	1698915	1709785	-10131	TE809_ins_234904	SINE/tRNA	1	1688771	1688784	-1.01564	1.37511e-21	0
ENSSSCG00000004134	1	21766001	21802182	0	TE809_ins_237849	SINE/tRNA	1	21798905	21798922	-0.922131	1.42986e-21	0
ENSSSCG00000012519	X	83765304	83810085	66219	TE809_abs_30737	SINE/tRNA	X	83876304	83876604	-0.846479	1.42986e-21	0
ENSSSCG00000003400	6	70272015	70310707	4167	TE809_ins_448783	SINE/tRNA	6	70314874	70314893	-0.923776	1.42986e-21	0
ENSSSCG00000035663	2	66872672	66890769	254670	TE809_ins_126813	LINE/L1	2	66617986	66618002	1.58564	1.52632e-21	0
ENSSSCG00000043103	13	203262569	203273558	196186	TE809_abs_8824	SINE/tRNA	13	203066122	203066383	-0.86005	1.54417e-21	0
ENSSSCG00000016050	15	94956533	94987279	-316377	TE809_ins_344964	SINE/tRNA	15	94640146	94640156	-0.870489	1.70679e-21	0
ENSSSCG00000014396	2	143529989	143545856	66366	TE809_abs_16880	SINE/tRNA	2	143612222	143612530	-0.946455	1.70718e-21	0
ENSSSCG00000012021	13	189148604	189167880	162558	TE809_abs_8587	SINE/tRNA	13	188985776	188986046	-0.839501	1.72664e-21	0
ENSSSCG00000013304	2	26786178	26826992	0	TE809_ins_379612	SINE/tRNA	2	26822724	26822741	-0.904272	1.75018e-21	0
ENSSSCG00000059522	9	116145163	116147549	124566	TE809_ins_217475	LINE/L1	9	116020568	116020597	-0.868465	1.79409e-21	0
ENSSSCG00000032588	13	150355254	150372220	-899689	TE809_abs_32801	LINE/L1	13	151271909	151276877	0.943093	1.88407e-21	0
ENSSSCG00000038041	6	155567232	155679156	-89484	TE809_abs_24020	SINE/tRNA	6	155477472	155477748	0.844795	1.9999e-21	0
ENSSSCG00000038724	13	122958348	123058655	515631	TE809_abs_7917	SINE/tRNA	13	122442443	122442717	-0.840852	2.35314e-21	0
ENSSSCG00000062088	X	70612336	70617026	337520	TE809_abs_36639	LINE/L1	X	70273343	70274816	-0.820692	2.40154e-21	0
ENSSSCG00000002414	7	104219412	104283195	922898	TE809_ins_475262	SINE/tRNA	7	103296502	103296514	0.821482	2.44977e-21	0
ENSSSCG00000015840	15	53966987	54094587	446917	TE809_abs_11235	SINE/tRNA	15	53519778	53520070	-0.831008	2.57631e-21	0
ENSSSCG00000029709	12	49576836	49608237	213745	TE809_abs_6308	SINE/tRNA	12	49362791	49363091	0.837197	2.80573e-21	0
ENSSSCG00000026229	2	137082169	137135172	-134297	TE809_ins_392174	SINE/tRNA	2	136947857	136947872	-1.00329	2.87967e-21	0
ENSSSCG00000012520	X	83895568	83911568	-329277	TE809_ins_229581	LINE/L1	X	83566275	83566291	-0.835242	2.90978e-21	0
ENSSSCG00000012327	X	46218549	46220883	89093	TE809_abs_30336	SINE/tRNA	X	46129165	46129456	0.948688	2.99363e-21	0
ENSSSCG00000009938	14	41746503	41757807	8015	TE809_ins_323517	SINE/tRNA	14	41738474	41738488	-0.913546	3.03005e-21	0
ENSSSCG00000013118	2	11689536	11694519	-5589	TE809_ins_377521	SINE/tRNA	2	11683933	11683947	-0.966062	3.12932e-21	0
ENSSSCG00000024628	9	36077193	36119920	102554	TE809_abs_28364	SINE/tRNA	9	35974373	35974639	-0.906087	4.77079e-21	0
ENSSSCG00000024814	X	47765155	47859061	-38304	TE809_ins_223425	LINE/L1	X	47897365	47897379	1.43226	5.38134e-21	0
ENSSSCG00000000399	5	21763015	21787521	-556417	TE809_ins_429568	SINE/tRNA	5	22343938	22343993	0.936947	5.45273e-21	0
ENSSSCG00000007826	3	21548349	21593670	0	TE809_ins_397556	SINE/tRNA	3	21572432	21572442	0.927454	5.45273e-21	0
ENSSSCG00000000175	5	14834427	14850728	131115	TE809_abs_20719	SINE/tRNA	5	14703009	14703312	0.847446	5.45841e-21	0
ENSSSCG00000022126	9	139300023	139475589	-319707	TE809_abs_29781	SINE/tRNA	9	138980030	138980316	-0.902215	5.85696e-21	0
ENSSSCG00000012548	X	86785326	86814625	-507969	TE809_ins_517603	SINE/tRNA	X	86277343	86277357	0.840935	5.85696e-21	0
ENSSSCG00000001070	7	13378140	13390889	70784	TE809_ins_463448	SINE/tRNA	7	13461673	13461687	0.872048	6.07552e-21	0
ENSSSCG00000014903	9	17410500	17446603	64143	TE809_ins_495995	SINE/tRNA	9	17346344	17346357	-0.958137	6.09794e-21	0
ENSSSCG00000015734	15	31970189	31974990	-160351	TE809_abs_11043	SINE/tRNA	15	32135341	32135611	-0.790034	6.64939e-21	0
ENSSSCG00000010610	14	115188050	115196783	120792	TE809_abs_10347	SINE/tRNA	14	115317575	115317865	0.862007	6.9557e-21	0
ENSSSCG00000029985	2	81496826	81506329	575606	TE809_abs_16080	SINE/tRNA	2	80920944	80921220	-0.874993	6.96748e-21	0
ENSSSCG00000016877	16	28157319	28250961	-557981	TE809_abs_33692	LINE/L1	16	27597073	27599338	-0.818237	7.21513e-21	0
ENSSSCG00000017876	12	50155516	50168026	-792425	TE809_abs_6308	SINE/tRNA	12	49362791	49363091	0.810266	7.33365e-21	0
ENSSSCG00000058897	3	7643616	7647184	-28866	TE809_ins_395147	SINE/tRNA	3	7614735	7614750	-0.807354	7.8303e-21	0
ENSSSCG00000000273	5	18660815	18665925	0	TE809_ins_234112	LTR/ERV1	5	18663150	18663154	-1.28788	8.40674e-21	0
ENSSSCG00000023818	16	48506796	48616869	0	TE809_abs_12957	SINE/tRNA	16	48563528	48563811	0.933378	8.47787e-21	0
ENSSSCG00000004001	6	62935732	62941806	-216005	TE809_ins_448232	SINE/tRNA	6	63157811	63157828	-0.830795	9.20276e-21	0
ENSSSCG00000054543	6	57434459	57569057	-142191	TE809_abs_22844	SINE/tRNA	6	57291967	57292268	1.38154	9.20276e-21	0
ENSSSCG00000017152	12	2241841	2248376	16119	TE809_ins_285075	SINE/tRNA	12	2264495	2264510	-0.869988	9.42953e-21	0
ENSSSCG00000034415	1	99034993	99043165	0	TE809_ins_245868	SINE/tRNA	1	99041439	99041454	1.51653	9.42953e-21	0
ENSSSCG00000012324	X	46011389	46094817	52775	TE809_ins_515078	SINE/tRNA	X	45958583	45958614	1.14249	9.92948e-21	0
ENSSSCG00000036527	3	38586603	38646833	-819063	TE809_abs_17537	SINE/tRNA	3	39465896	39466201	-0.891967	9.96881e-21	0
ENSSSCG00000002997	6	48986734	48988432	99871	TE809_abs_22768	SINE/tRNA	6	49088303	49088589	-0.866624	1.03709e-20	0
ENSSSCG00000062058	10	65649161	65678243	-171311	TE809_ins_274321	SINE/tRNA	10	65477790	65477850	-0.858664	1.23466e-20	0
ENSSSCG00000061387	6	85535475	85535677	-426426	TE809_ins_450661	SINE/tRNA	6	85109030	85109049	-0.846871	1.25695e-20	0
ENSSSCG00000008725	8	5455672	5460861	-13402	TE809_abs_26095	SINE/tRNA	8	5441998	5442270	1.09329	1.30841e-20	0
ENSSSCG00000013102	2	11297335	11320130	12610	TE809_abs_15247	SINE/tRNA	2	11284476	11284725	-0.824843	1.33966e-20	0
ENSSSCG00000052070	4	128318039	128323654	1471	TE809_abs_20468	SINE/tRNA	4	128325125	128325450	-1.04112	1.38166e-20	0
ENSSSCG00000009226	8	131634210	131700068	0	TE809_ins_492470	SINE/tRNA	8	131691016	131691030	1.07982	1.38626e-20	0
ENSSSCG00000039880	5	61942898	61967889	0	TE809_abs_21367	SINE/tRNA	5	61944281	61944554	0.895464	1.40478e-20	0
ENSSSCG00000010609	14	115073367	115174043	0	TE809_abs_10345	SINE/tRNA	14	115168446	115168731	1.49871	1.41951e-20	0
ENSSSCG00000008829	8	38772715	38793216	0	TE809_abs_26559	SINE/tRNA	8	38787083	38787382	-0.910635	1.44811e-20	0
ENSSSCG00000022200	3	26447343	26548657	87069	TE809_abs_17409	SINE/tRNA	3	26635726	26636030	-0.779808	1.45601e-20	0
ENSSSCG00000006347	4	88809566	88818411	773	TE809_ins_420285	SINE/tRNA	4	88808779	88808793	1.60902	1.56991e-20	0
ENSSSCG00000002410	7	103345986	103760292	-1084	TE809_ins_189360	LINE/L1	7	103761376	103761393	-0.936535	1.58819e-20	0
ENSSSCG00000059741	12	33374429	33375697	-3063	TE809_abs_5955	SINE/tRNA	12	33378760	33379061	1.10209	1.61444e-20	0
ENSSSCG00000034131	7	5210065	5236812	-19401	TE809_ins_462095	SINE/tRNA	7	5256213	5256228	0.774615	1.75285e-20	0
ENSSSCG00000013595	2	71004421	71048248	842111	TE809_abs_15967	SINE/tRNA	2	70162026	70162310	-0.908365	1.82262e-20	0
ENSSSCG00000059775	6	58978926	58985858	-5792	TE809_abs_35293	LINE/L1	6	58972726	58973134	-0.821555	1.95847e-20	0
ENSSSCG00000035527	6	62590128	62615719	542092	TE809_ins_448232	SINE/tRNA	6	63157811	63157828	-0.778064	2.00336e-20	0
ENSSSCG00000010674	14	128365917	128402560	0	TE809_abs_10505	SINE/tRNA	14	128365892	128366156	-1.02659	2.29075e-20	0
ENSSSCG00000011193	13	2840457	2959846	62144	TE809_abs_6563	SINE/tRNA	13	3021990	3022212	-0.873946	2.35921e-20	0
ENSSSCG00000061220	14	99018112	99021250	20566	TE809_ins_329789	SINE/tRNA	14	99041816	99041833	0.887836	2.53665e-20	0
ENSSSCG00000010741	14	135042093	135085551	82526	TE809_abs_10615	SINE/tRNA	14	135168077	135168386	0.904784	2.61332e-20	0
ENSSSCG00000030544	6	53763063	53784239	-316602	TE809_ins_447358	SINE/tRNA	6	54100841	54100857	0.780955	2.61341e-20	0
ENSSSCG00000059342	11	49025132	49031309	439740	TE809_abs_5017	SINE/tRNA	11	48585091	48585392	-1.15245	2.61675e-20	0
ENSSSCG00000059490	4	122783564	122792543	0	TE809_abs_34941	LINE/L1	4	122791350	122792563	-0.843917	2.93802e-20	0
ENSSSCG00000008009	3	40835414	40934253	423048	TE809_ins_399645	SINE/tRNA	3	41357301	41357319	-0.885549	3.32982e-20	0
ENSSSCG00000038859	6	119262228	119285779	-91298	TE809_ins_454961	SINE/tRNA	6	119377077	119377093	1.16375	3.69852e-20	0
ENSSSCG00000008164	3	52484275	52649410	986875	TE809_ins_400733	SINE/tRNA	3	51497385	51497400	0.845338	3.72358e-20	0
ENSSSCG00000012074	13	204600736	204695316	-646920	TE809_abs_8835	SINE/tRNA	13	203953533	203953816	0.83014	3.92254e-20	0
ENSSSCG00000046269	2	40987253	41007266	-863790	TE809_abs_15669	SINE/tRNA	2	40123177	40123463	0.835162	4.59266e-20	0
ENSSSCG00000024048	14	87896075	87916342	-988785	TE809_abs_10020	SINE/tRNA	14	88905127	88905395	0.89612	4.64542e-20	0
ENSSSCG00000029658	8	65493156	65561989	216143	TE809_ins_484651	SINE/tRNA	8	65277004	65277013	-0.87656	4.8995e-20	0
ENSSSCG00000037710	6	55009720	55023141	161531	TE809_ins_447470	SINE/tRNA	6	55184672	55184710	0.752342	5.19345e-20	0
ENSSSCG00000038663	1	56184754	56274865	-284207	TE809_abs_765	SINE/tRNA	1	55900268	55900547	-0.867044	5.64086e-20	0
ENSSSCG00000002268	7	88538985	88547392	-100964	TE809_ins_473010	SINE/tRNA	7	88438005	88438021	-0.862999	5.64086e-20	0
ENSSSCG00000039331	3	74136625	74153747	-149629	TE809_ins_403611	SINE/tRNA	3	73986982	73986996	-1.16779	5.93883e-20	0
ENSSSCG00000034786	13	136834116	136933549	0	TE809_abs_8079	SINE/tRNA	13	136865676	136865951	0.804111	6.03129e-20	0
ENSSSCG00000001578	7	32931787	32970585	-793066	TE809_abs_24804	SINE/tRNA	7	32138447	32138721	0.854464	6.42317e-20	0
ENSSSCG00000031904	8	108233144	108314921	-566859	TE809_ins_489256	SINE/tRNA	8	108881780	108881793	-0.943004	6.56461e-20	0
ENSSSCG00000023054	17	9277070	9343749	-202394	TE809_ins_360939	SINE/tRNA	17	9074660	9074676	0.838666	6.57045e-20	0
ENSSSCG00000014943	9	25689035	25893096	0	TE809_abs_28220	SINE/tRNA	9	25799157	25799441	1.1603	6.83661e-20	0
ENSSSCG00000038081	13	206884539	206906353	-191658	TE809_abs_8857	SINE/tRNA	13	206692584	206692881	0.791204	6.94949e-20	0
ENSSSCG00000010742	14	135101611	135131072	-76647	TE809_ins_334337	SINE/tRNA	14	135207719	135207729	1.01384	7.09211e-20	0
ENSSSCG00000027865	7	109894579	109961413	0	TE809_abs_25874	SINE/tRNA	7	109944434	109944750	0.782013	7.40512e-20	0
ENSSSCG00000055634	12	49404370	49405316	447839	TE809_abs_6302	SINE/tRNA	12	48956236	48956531	1.0941	7.91707e-20	0
ENSSSCG00000036074	X	12367796	12397677	533724	TE809_abs_36448	LINE/L1	X	11831395	11834072	0.857778	8.2033e-20	0
ENSSSCG00000002954	6	47181769	47210559	459283	TE809_abs_22758	SINE/tRNA	6	47669842	47670140	-0.871529	8.31072e-20	0
ENSSSCG00000032304	8	543292	568452	175504	TE809_abs_26051	SINE/tRNA	8	743956	744271	-0.868841	8.31072e-20	0
ENSSSCG00000029790	3	72207409	72223581	-6879	TE809_abs_17961	SINE/tRNA	3	72230460	72230743	1.29621	8.35437e-20	0
ENSSSCG00000045657	10	33279611	33315776	0	TE809_ins_269588	SINE/tRNA	10	33299918	33299960	0.88434	9.31057e-20	0
ENSSSCG00000011101	10	56078397	56173326	130181	TE809_ins_273034	SINE/tRNA	10	55948199	55948216	0.963681	1.10096e-19	0
ENSSSCG00000037746	11	14184091	14209137	-854093	TE809_abs_4523	SINE/tRNA	11	13329717	13329998	-0.890186	1.1941e-19	0
ENSSSCG00000030305	13	138595959	138632675	441415	TE809_abs_8093	SINE/tRNA	13	138154290	138154544	-0.778183	1.23495e-19	0
ENSSSCG00000024232	5	45138058	45525650	0	TE809_abs_21149	SINE/tRNA	5	45359048	45359358	0.866893	1.24077e-19	0
ENSSSCG00000021222	3	40634271	40635782	-922560	TE809_ins_399565	SINE/tRNA	3	39711647	39711711	0.801611	1.34088e-19	0
ENSSSCG00000013378	2	41666910	41754620	0	TE809_ins_381442	SINE/tRNA	2	41752271	41752284	0.921183	1.3549e-19	0
ENSSSCG00000010060	14	49533232	49565075	-12961	TE809_abs_9596	SINE/tRNA	14	49520017	49520271	0.799937	1.36144e-19	0
ENSSSCG00000014366	2	142313778	142320730	-144175	TE809_abs_16862	SINE/tRNA	2	142464905	142465182	-0.916676	1.43553e-19	0
ENSSSCG00000034920	6	58677285	58680022	-13301	TE809_ins_447815	SINE/tRNA	6	58693323	58693333	1.15786	1.47109e-19	0
ENSSSCG00000009407	11	20651823	20672244	-102690	TE809_ins_277891	SINE/tRNA	11	20549094	20549133	0.863543	1.47109e-19	0
ENSSSCG00000053171	13	138109849	138113646	40644	TE809_abs_8093	SINE/tRNA	13	138154290	138154544	-0.781869	1.52853e-19	0
ENSSSCG00000006002	4	19505702	19514406	-11120	TE809_abs_19017	SINE/tRNA	4	19525526	19525818	-0.923329	1.53875e-19	0
ENSSSCG00000022963	3	40445035	40513047	-733324	TE809_ins_399565	SINE/tRNA	3	39711647	39711711	0.803103	1.54331e-19	0
ENSSSCG00000025941	1	45170469	45180289	-29082	TE809_abs_625	SINE/tRNA	1	45141113	45141387	-0.862485	1.74424e-19	0
ENSSSCG00000005771	1	96671794	96729441	0	TE809_ins_245627	SINE/tRNA	1	96708058	96708116	-1.03966	1.80878e-19	0
ENSSSCG00000008395	3	83433314	83536980	-292133	TE809_ins_141910	LINE/L1	3	83829113	83829129	0.868698	1.84519e-19	0
ENSSSCG00000025156	X	64242776	64403844	565471	TE809_ins_516294	SINE/tRNA	X	63677295	63677305	-0.757668	1.86931e-19	0
ENSSSCG00000015067	9	44167424	44177435	-395339	TE809_abs_28500	SINE/tRNA	9	44572774	44573075	0.849058	1.8801e-19	0
ENSSSCG00000017311	12	17095588	17211373	990159	TE809_abs_5674	SINE/tRNA	12	16105154	16105429	0.876511	1.94475e-19	0
ENSSSCG00000017218	12	6270576	6282422	25461	TE809_ins_285584	SINE/tRNA	12	6245095	6245115	1.14355	1.9642e-19	0
ENSSSCG00000002375	7	98112743	98131763	-124971	TE809_abs_25702	SINE/tRNA	7	98256734	98257071	0.849283	1.97011e-19	0
ENSSSCG00000017601	12	31207622	31272775	0	TE809_abs_5920	SINE/tRNA	12	31230774	31231073	-0.813148	2.01425e-19	0
ENSSSCG00000009220	8	131285331	131313130	25330	TE809_abs_36072	LINE/L1	8	131259772	131260001	-0.834211	2.14467e-19	0
ENSSSCG00000055139	4	89108214	89113576	12150	TE809_ins_420332	SINE/tRNA	4	89125726	89125772	0.891603	2.15623e-19	0
ENSSSCG00000011237	13	19597060	19665996	0	TE809_ins_297691	SINE/tRNA	13	19612266	19612282	1.2608	2.16528e-19	0
ENSSSCG00000035098	11	19551864	19566926	0	TE809_ins_277740	SINE/tRNA	11	19556432	19556450	-1.15106	2.19859e-19	0
ENSSSCG00000012518	X	83764772	83769889	-914469	TE809_ins_517400	SINE/tRNA	X	82850285	82850303	-0.784839	2.19859e-19	0
ENSSSCG00000009605	14	5743585	5837454	1671	TE809_abs_9003	SINE/tRNA	14	5741635	5741914	0.938673	2.19859e-19	0
ENSSSCG00000003338	6	63593960	63599019	412172	TE809_ins_448289	SINE/tRNA	6	64011191	64011216	-0.99032	2.55006e-19	0
ENSSSCG00000038792	18	48384486	48413065	0	TE809_abs_15003	SINE/tRNA	18	48395905	48396194	0.825863	2.73733e-19	0
ENSSSCG00000059081	4	22107046	22113468	9441	TE809_abs_19047	SINE/tRNA	4	22122909	22123037	0.919387	2.98417e-19	0
ENSSSCG00000024752	6	77374003	77404036	21114	TE809_ins_449580	SINE/tRNA	6	77352872	77352889	-0.941628	3.10558e-19	0
ENSSSCG00000014023	2	78963990	79021574	0	TE809_abs_16052	SINE/tRNA	2	79000945	79001216	-0.874998	3.12995e-19	0
ENSSSCG00000006398	4	90661986	90672572	5333	TE809_ins_420565	SINE/tRNA	4	90656623	90656653	0.835222	3.314e-19	0
ENSSSCG00000022009	9	136496366	136571212	5424	TE809_abs_29758	SINE/tRNA	9	136490667	136490942	-0.811832	3.314e-19	0
ENSSSCG00000008937	8	67381138	67394394	-431580	TE809_abs_26820	SINE/tRNA	8	66949239	66949558	0.848461	3.55794e-19	0
ENSSSCG00000061764	8	95931094	95939551	175612	TE809_ins_487984	SINE/tRNA	8	95755467	95755482	-0.831182	3.80651e-19	0
ENSSSCG00000037360	17	30470856	30474590	319206	TE809_abs_13763	SINE/tRNA	17	30151347	30151650	-0.980327	3.85345e-19	0
ENSSSCG00000023351	9	127859052	128162638	-699154	TE809_ins_509634	SINE/tRNA	9	127159887	127159898	1.33062	3.8638e-19	0
ENSSSCG00000016052	15	95015326	95102219	115095	TE809_ins_345033	SINE/tRNA	15	95217314	95217332	0.812996	3.98296e-19	0
ENSSSCG00000005479	1	254036242	254056750	454293	TE809_ins_262106	SINE/tRNA	1	254511043	254511059	1.10703	4.46298e-19	0
ENSSSCG00000006890	4	123202754	123331144	0	TE809_ins_425214	SINE/tRNA	4	123305593	123305608	-0.929277	4.66624e-19	0
ENSSSCG00000014411	2	147477371	147554047	0	TE809_abs_16935	SINE/tRNA	2	147514313	147514617	-0.810324	4.6882e-19	0
ENSSSCG00000057109	2	141376226	141381856	150473	TE809_abs_16842	SINE/tRNA	2	141532329	141532603	-1.06414	4.86072e-19	0
ENSSSCG00000025492	14	75918172	75958178	-136741	TE809_ins_327449	SINE/tRNA	14	75781418	75781431	-1.26896	4.93247e-19	0
ENSSSCG00000014855	9	9624991	9630401	-13027	TE809_ins_494831	SINE/tRNA	9	9611947	9611964	0.784592	5.04349e-19	0
ENSSSCG00000002368	7	97745397	97852502	-404232	TE809_abs_25702	SINE/tRNA	7	98256734	98257071	-0.85011	5.53813e-19	0
ENSSSCG00000011470	13	40009738	40060394	240697	TE809_ins_300454	SINE/tRNA	13	40301091	40301105	-0.922365	5.67328e-19	0
ENSSSCG00000028908	X	33711493	33724683	-180077	TE809_abs_30177	SINE/tRNA	X	33904760	33905047	0.870248	5.67328e-19	0
ENSSSCG00000008038	3	39942368	39952825	230657	TE809_ins_399565	SINE/tRNA	3	39711647	39711711	0.79455	5.86543e-19	0
ENSSSCG00000021472	2	77330687	77341900	255102	TE809_abs_16034	SINE/tRNA	2	77597002	77597281	0.862303	5.93495e-19	0
ENSSSCG00000015336	9	75781362	75980518	166126	TE809_abs_28889	SINE/tRNA	9	75614912	75615236	-0.912512	6.02594e-19	0
ENSSSCG00000017068	16	68359308	68389965	0	TE809_ins_358522	SINE/tRNA	16	68376359	68376373	-0.993004	6.75016e-19	0
ENSSSCG00000055692	18	48594279	48597471	-198085	TE809_abs_15003	SINE/tRNA	18	48395905	48396194	0.832708	6.75016e-19	0
ENSSSCG00000017515	12	23968411	23971494	-799241	TE809_ins_288412	SINE/tRNA	12	23169154	23169170	-0.854339	6.93153e-19	0
ENSSSCG00000040118	17	62537506	62539010	155456	TE809_ins_368518	SINE/tRNA	17	62694466	62694482	0.952668	7.60245e-19	0
ENSSSCG00000008007	3	41085464	41090610	266691	TE809_ins_399645	SINE/tRNA	3	41357301	41357319	-0.843705	7.85867e-19	0
ENSSSCG00000039064	12	51527084	51546448	103812	TE809_ins_293278	SINE/tRNA	12	51650260	51650331	1.0252	7.89603e-19	0
ENSSSCG00000011157	10	66996955	67047235	68402	TE809_abs_4265	SINE/tRNA	10	67115637	67115936	-0.84113	8.59763e-19	0
ENSSSCG00000016472	18	7259145	7279328	-258664	TE809_abs_14345	SINE/tRNA	18	7000191	7000481	0.93537	1.02168e-18	0
ENSSSCG00000009951	14	42882155	42974741	-20455	TE809_ins_323647	SINE/tRNA	14	42861665	42861700	0.980956	1.0845e-18	0
ENSSSCG00000016430	18	5289918	5348058	305309	TE809_abs_14305	SINE/tRNA	18	4984036	4984609	-0.837391	1.13817e-18	0
ENSSSCG00000021828	8	11365433	11416488	114246	TE809_ins_478849	SINE/tRNA	8	11251175	11251187	-0.851355	1.2249e-18	0
ENSSSCG00000041777	X	47781724	47783867	-862771	TE809_abs_36549	LINE/L1	X	48646638	48646911	-1.39444	1.24306e-18	0
ENSSSCG00000040060	7	78451852	78454938	-12257	TE809_ins_471927	SINE/tRNA	7	78467195	78467210	-1.03482	1.24384e-18	0
ENSSSCG00000060376	13	192361458	192363895	-18333	TE809_abs_8637	SINE/tRNA	13	192382228	192382503	0.77552	1.26936e-18	0
ENSSSCG00000008141	3	48648859	48723774	0	TE809_abs_17641	SINE/tRNA	3	48715148	48715475	-0.829976	1.38881e-18	0
ENSSSCG00000021731	15	44615984	44802786	-12415	TE809_ins_339424	SINE/tRNA	15	44603554	44603569	-0.833753	1.42769e-18	0
ENSSSCG00000035226	6	58662626	58666026	-27297	TE809_ins_447815	SINE/tRNA	6	58693323	58693333	1.14483	1.52116e-18	0
ENSSSCG00000011827	13	131623535	131657046	968560	TE809_ins_65525	LINE/L1	13	130654960	130654975	0.907037	1.54739e-18	0
ENSSSCG00000058877	14	47951482	47979699	709227	TE809_ins_324308	SINE/tRNA	14	48688926	48688951	0.776032	1.55151e-18	0
ENSSSCG00000006143	4	51408185	51468973	892132	TE809_ins_415915	SINE/tRNA	4	50516034	50516053	1.12151	1.61821e-18	0
ENSSSCG00000026713	3	79415718	79422393	-612408	TE809_abs_18027	SINE/tRNA	3	78803029	78803310	-0.803469	1.63719e-18	0
ENSSSCG00000006581	4	96030931	96038602	567662	TE809_abs_19971	SINE/tRNA	4	96606264	96606546	1.09983	1.78064e-18	0
ENSSSCG00000022032	4	129104607	129258377	-18766	TE809_ins_426127	SINE/tRNA	4	129277143	129277153	0.956203	1.85533e-18	0
ENSSSCG00000021170	2	45462211	45605107	0	TE809_ins_381925	SINE/tRNA	2	45565637	45565652	-0.889451	1.86159e-18	0
ENSSSCG00000053339	15	132938292	132941982	-463223	TE809_abs_12216	SINE/tRNA	15	132474776	132475069	0.757888	1.96664e-18	0
ENSSSCG00000033297	17	31894392	31902166	145059	TE809_abs_13789	SINE/tRNA	17	31749064	31749333	-0.94395	1.97791e-18	0
ENSSSCG00000001596	7	35287366	35320931	-133260	TE809_ins_183292	LINE/L1	7	35454191	35454202	0.893234	1.98511e-18	0
ENSSSCG00000026568	7	38263823	38266887	-297462	TE809_ins_466867	SINE/tRNA	7	38564349	38564363	0.971317	1.98938e-18	0
ENSSSCG00000003121	6	53238667	53249163	-851678	TE809_ins_447358	SINE/tRNA	6	54100841	54100857	-0.760138	2.00976e-18	0
ENSSSCG00000003815	6	149027981	149112665	0	TE809_ins_458335	SINE/tRNA	6	149066419	149066434	-0.879879	2.03143e-18	0
ENSSSCG00000010332	14	81889285	81901817	-731768	TE809_ins_328206	SINE/tRNA	14	82633585	82633601	0.747139	2.03683e-18	0
ENSSSCG00000037575	18	42903101	42913609	0	TE809_ins_374316	SINE/tRNA	18	42904475	42904490	-1.09357	2.05501e-18	0
ENSSSCG00000028646	15	2499155	2520799	0	TE809_ins_335199	SINE/tRNA	15	2511569	2511585	-0.797372	2.1703e-18	0
ENSSSCG00000040980	8	66252615	66297860	-92646	TE809_ins_196860	LINE/L1	8	66390506	66390521	0.895378	2.21818e-18	0
ENSSSCG00000011294	13	26415714	26473634	-939840	TE809_abs_6918	SINE/tRNA	13	25475626	25475874	0.987484	2.30987e-18	0
ENSSSCG00000044206	6	27219623	27226275	-821522	TE809_abs_22495	SINE/tRNA	6	26397822	26398101	0.878074	2.40615e-18	0
ENSSSCG00000010955	10	29118315	29219018	0	TE809_abs_3659	SINE/tRNA	10	29133235	29133532	-0.886447	2.44682e-18	0
ENSSSCG00000017134	12	468252	476598	189785	TE809_ins_284924	SINE/tRNA	12	278454	278467	0.834967	2.48435e-18	0
ENSSSCG00000028431	2	123313449	123402709	0	TE809_ins_132988	LINE/L1	2	123347261	123347266	-1.2434	2.54873e-18	1
ENSSSCG00000052265	18	14915117	14931810	-909	TE809_abs_14472	SINE/tRNA	18	14913947	14914208	1.00444	2.66191e-18	1
ENSSSCG00000003901	6	165060286	165079767	-121947	TE809_ins_460573	SINE/tRNA	6	165201714	165201730	0.793823	2.74537e-18	0
ENSSSCG00000008640	3	126849444	126865734	106873	TE809_abs_18673	SINE/tRNA	3	126742284	126742571	-0.793251	3.03541e-18	0
ENSSSCG00000039351	7	91306122	91316278	-47912	TE809_ins_473423	SINE/tRNA	7	91364190	91364203	0.872488	3.20776e-18	0
ENSSSCG00000063120	8	1054237	1058200	-309966	TE809_abs_26051	SINE/tRNA	8	743956	744271	-0.819406	3.23118e-18	0
ENSSSCG00000055397	4	983424	986748	341114	TE809_ins_410482	SINE/tRNA	4	1327862	1327877	0.792688	3.29976e-18	0
ENSSSCG00000043604	X	59541362	59546396	-107689	TE809_abs_30479	SINE/tRNA	X	59654085	59654362	-0.705444	3.39706e-18	0
ENSSSCG00000063231	9	12078992	12088564	-3950	TE809_ins_495233	SINE/tRNA	9	12075026	12075042	0.827519	3.61128e-18	0
ENSSSCG00000036828	13	134824044	134905359	-408976	TE809_ins_65928	LINE/L1	13	134415054	134415068	-1.01542	3.61138e-18	0
ENSSSCG00000045283	3	127517900	127524640	116968	TE809_abs_18688	SINE/tRNA	3	127400654	127400932	-0.761501	3.61138e-18	0
ENSSSCG00000010682	14	129079052	129090830	-60674	TE809_abs_10514	SINE/tRNA	14	129151504	129151785	-0.847182	3.61504e-18	0
ENSSSCG00000010800	10	613609	624131	737704	TE809_abs_3235	SINE/tRNA	10	1361835	1362110	-0.773846	3.76973e-18	0
ENSSSCG00000022492	2	49028924	49083590	-715224	TE809_abs_15791	SINE/tRNA	2	49798814	49799113	-1.12709	4.1491e-18	0
ENSSSCG00000017219	12	6291561	6310948	-30794	TE809_ins_285587	SINE/tRNA	12	6260749	6260767	0.768175	4.21318e-18	0
ENSSSCG00000036475	3	23255962	23366351	492158	TE809_ins_397710	SINE/tRNA	3	22763746	22763804	0.747989	4.34476e-18	0
ENSSSCG00000000038	5	6146277	6170202	42136	TE809_abs_20556	SINE/tRNA	5	6212338	6212642	-0.835028	4.36249e-18	0
ENSSSCG00000010954	10	29083226	29099715	301002	TE809_ins_268977	SINE/tRNA	10	29400717	29400732	0.864551	4.40121e-18	0
ENSSSCG00000010855	10	13838086	13845894	-19691	TE809_ins_266604	SINE/tRNA	10	13865585	13865601	1.04547	5.11378e-18	0
ENSSSCG00000061813	13	82567852	82571683	-43698	TE809_abs_32657	LINE/L1	13	82523925	82524154	-0.859825	5.38036e-18	0
ENSSSCG00000013010	2	7127625	7138415	0	TE809_abs_15172	SINE/tRNA	2	7130344	7130455	0.86842	5.45594e-18	0
ENSSSCG00000025049	15	77649041	77695138	136554	TE809_ins_343203	SINE/tRNA	15	77831692	77831707	-1.03396	5.50598e-18	0
ENSSSCG00000025007	3	72983137	73024663	-65916	TE809_ins_403461	SINE/tRNA	3	72917207	72917221	-1.02956	5.60655e-18	0
ENSSSCG00000013722	2	66307654	66312844	40837	TE809_abs_15930	SINE/tRNA	2	66266684	66266817	1.19453	5.65219e-18	0
ENSSSCG00000023409	3	72240601	72277296	-9858	TE809_abs_17961	SINE/tRNA	3	72230460	72230743	1.18099	5.7114e-18	1
ENSSSCG00000043327	13	33984100	34018811	976000	TE809_abs_7074	SINE/tRNA	13	34994811	34995105	1.09966	5.87694e-18	0
ENSSSCG00000012874	2	3607601	3615616	0	TE809_ins_376286	SINE/tRNA	2	3612162	3612179	-0.950814	5.92271e-18	0
ENSSSCG00000012361	X	50844684	50864032	640990	TE809_ins_224129	LINE/L1	X	50203629	50203694	-1.34842	6.11167e-18	0
ENSSSCG00000049122	3	79992023	80034417	-678835	TE809_abs_18066	SINE/tRNA	3	80713252	80713559	-0.850017	6.1632e-18	0
ENSSSCG00000040147	8	33374266	33378951	-136537	TE809_ins_481752	SINE/tRNA	8	33237727	33237729	0.902449	6.25746e-18	0
ENSSSCG00000061594	3	106239435	106296983	0	TE809_abs_34607	LINE/L1	3	106257204	106259379	-0.908976	6.25746e-18	0
ENSSSCG00000008004	3	41057650	41062032	-295269	TE809_ins_399645	SINE/tRNA	3	41357301	41357319	-0.817436	6.74621e-18	0
ENSSSCG00000006369	4	89425019	89449599	-778842	TE809_ins_420250	SINE/tRNA	4	88646163	88646177	-0.809122	6.78359e-18	0
ENSSSCG00000010007	14	47392666	47396727	-567297	TE809_ins_324034	SINE/tRNA	14	46825356	46825369	-1.18231	7.18126e-18	0
ENSSSCG00000049656	11	5477901	5486822	529558	TE809_abs_4376	SINE/tRNA	11	4948045	4948343	0.814904	7.30972e-18	0
ENSSSCG00000029070	6	49619242	49638171	-197085	TE809_ins_446861	SINE/tRNA	6	49422141	49422157	1.49932	7.48582e-18	1
ENSSSCG00000025777	1	14217037	14493363	-19770	TE809_abs_195	SINE/tRNA	1	14513133	14513427	1.04514	7.61749e-18	0
ENSSSCG00000055960	12	11162954	11211801	0	TE809_ins_286127	SINE/tRNA	12	11174921	11174931	-0.825219	7.81267e-18	0
ENSSSCG00000014851	9	9436493	9476662	-236398	TE809_ins_494761	SINE/tRNA	9	9200079	9200095	0.882987	7.89914e-18	0
ENSSSCG00000026184	15	105277074	105323578	818097	TE809_abs_11816	SINE/tRNA	15	104458665	104458977	-0.850114	8.45088e-18	0
ENSSSCG00000016314	15	134145944	134267970	-853614	TE809_abs_12223	SINE/tRNA	15	133292055	133292330	0.769156	8.65532e-18	0
ENSSSCG00000040385	12	957128	960822	-317269	TE809_ins_284967	SINE/tRNA	12	639846	639859	0.971016	8.72064e-18	0
ENSSSCG00000000770	5	69887893	70059494	137775	TE809_ins_435666	SINE/tRNA	5	69750079	69750118	-1.11546	8.77968e-18	0
ENSSSCG00000038171	1	242983264	242995721	-523349	TE809_ins_260697	SINE/tRNA	1	243519070	243519087	-0.811671	9.16936e-18	0
ENSSSCG00000058443	10	65617572	65643062	-615277	TE809_abs_4237	SINE/tRNA	10	65002002	65002295	-0.809329	9.34752e-18	0
ENSSSCG00000016129	15	109467081	109521100	9216	TE809_abs_11903	SINE/tRNA	15	109457573	109457865	0.920249	1.04172e-17	0
ENSSSCG00000024563	5	88770533	88899056	-274298	TE809_abs_21863	SINE/tRNA	5	88495968	88496235	-0.809612	1.0557e-17	0
ENSSSCG00000010185	14	59961260	60141261	70910	TE809_abs_9706	SINE/tRNA	14	59890083	59890350	-0.734743	1.05614e-17	0
ENSSSCG00000012456	X	67236474	67415010	-32300	TE809_ins_227391	LINE/L1	X	67447310	67447320	-0.712471	1.10799e-17	0
ENSSSCG00000017829	12	48416791	48462846	899945	TE809_abs_6308	SINE/tRNA	12	49362791	49363091	-0.772914	1.11403e-17	0
ENSSSCG00000057725	12	39528889	39557351	0	TE809_ins_290926	SINE/tRNA	12	39538123	39538136	-1.41862	1.13717e-17	0
ENSSSCG00000000570	5	51040515	51132288	55858	TE809_ins_433076	SINE/tRNA	5	51188146	51188162	0.83112	1.13835e-17	0
ENSSSCG00000033518	12	5809070	5846162	-63171	TE809_ins_285501	SINE/tRNA	12	5909333	5909346	0.717723	1.17094e-17	0
ENSSSCG00000031857	17	11549938	11566898	41991	TE809_ins_361353	SINE/tRNA	17	11608889	11608905	-0.83608	1.19336e-17	0
ENSSSCG00000010744	14	135139858	135197316	0	TE809_abs_10616	SINE/tRNA	14	135191501	135191779	0.836478	1.19661e-17	0
ENSSSCG00000001045	7	7651602	7774018	-812429	TE809_ins_462612	SINE/tRNA	7	8586447	8586503	1.05529	1.24403e-17	0
ENSSSCG00000009425	11	23141134	23159649	-142423	TE809_abs_4727	SINE/tRNA	11	23302072	23302372	0.811493	1.24403e-17	0
ENSSSCG00000055280	9	42103353	42167625	-250186	TE809_abs_28460	SINE/tRNA	9	41852827	41853167	-0.786092	1.24985e-17	0
ENSSSCG00000056444	6	157556185	157579161	313085	TE809_abs_24078	SINE/tRNA	6	157892246	157892551	0.775139	1.26466e-17	0
ENSSSCG00000003492	6	77761783	77778571	401158	TE809_ins_449666	SINE/tRNA	6	78179729	78179743	-0.769527	1.29379e-17	0
ENSSSCG00000038190	5	10739198	10749731	1330	TE809_abs_20641	SINE/tRNA	5	10737565	10737868	0.793539	1.30048e-17	0
ENSSSCG00000006701	4	100264969	100425692	0	TE809_abs_20046	SINE/tRNA	4	100365510	100365786	-0.850792	1.30617e-17	0
ENSSSCG00000007717	3	11054961	11057704	-340435	TE809_abs_17150	SINE/tRNA	3	11398139	11398419	-0.800682	1.32946e-17	0
ENSSSCG00000036248	12	5770143	5804410	-104923	TE809_ins_285501	SINE/tRNA	12	5909333	5909346	-0.719422	1.37327e-17	0
ENSSSCG00000021991	13	206111354	206127738	564846	TE809_abs_8857	SINE/tRNA	13	206692584	206692881	-0.75601	1.38823e-17	0
ENSSSCG00000005467	1	253124472	253194951	5378	TE809_abs_2892	SINE/tRNA	1	253200329	253200598	0.784997	1.39531e-17	0
ENSSSCG00000030260	13	90177541	90183742	182658	TE809_ins_305077	SINE/tRNA	13	89994867	89994883	-0.855312	1.43659e-17	0
ENSSSCG00000058636	6	168870870	168876779	46177	TE809_abs_24283	SINE/tRNA	6	168824399	168824693	-0.877971	1.58876e-17	0
ENSSSCG00000016451	18	6457605	6464367	-43762	TE809_ins_369423	SINE/tRNA	18	6413825	6413843	-0.794797	1.60405e-17	0
ENSSSCG00000016213	15	121271849	121285091	96064	TE809_abs_12046	SINE/tRNA	15	121175492	121175785	0.824412	1.62673e-17	0
ENSSSCG00000005778	6	127960267	127973191	-242158	TE809_ins_176524	LINE/L1	6	127718091	127718109	1.13801	1.63183e-17	0
ENSSSCG00000002893	6	44820690	44834389	857297	TE809_abs_22725	SINE/tRNA	6	45691686	45691987	0.747772	1.7105e-17	0
ENSSSCG00000062678	7	96868307	96875618	21036	TE809_ins_474266	SINE/tRNA	7	96896654	96896668	-1.26631	1.72035e-17	0
ENSSSCG00000017346	12	18474098	18517479	0	TE809_abs_5718	SINE/tRNA	12	18512381	18512662	-0.850126	1.78031e-17	0
ENSSSCG00000024463	X	55274299	55280530	-536686	TE809_ins_515553	SINE/tRNA	X	55817216	55817232	-1.4129	1.78416e-17	0
ENSSSCG00000000333	5	20637655	20651278	422896	TE809_ins_429303	SINE/tRNA	5	21074174	21074187	1.13233	1.80499e-17	0
ENSSSCG00000040498	14	72558857	72639970	13756	TE809_ins_327007	SINE/tRNA	14	72653726	72653739	0.815833	1.82859e-17	0
ENSSSCG00000033843	5	48545566	48555738	-178847	TE809_ins_432831	SINE/tRNA	5	48734585	48734601	1.12308	1.86209e-17	0
ENSSSCG00000000157	5	12542267	12578954	-20566	TE809_ins_427908	SINE/tRNA	5	12521686	12521701	-0.98104	2.09626e-17	0
ENSSSCG00000016270	15	131787213	131795361	131849	TE809_abs_12207	SINE/tRNA	15	131927210	131927484	-0.759882	2.1026e-17	0
ENSSSCG00000010926	10	24638705	24669846	-874442	TE809_abs_3621	SINE/tRNA	10	25544288	25544561	0.837572	2.13587e-17	0
ENSSSCG00000001073	7	13820867	13846012	128672	TE809_abs_24541	SINE/tRNA	7	13691847	13692195	0.827768	2.18174e-17	0
ENSSSCG00000029502	11	77210229	77230680	0	TE809_abs_5427	SINE/tRNA	11	77216436	77216709	-0.752908	2.21996e-17	0
ENSSSCG00000010826	10	10156729	10189924	-9111	TE809_abs_3341	SINE/tRNA	10	10147330	10147618	-0.754264	2.25535e-17	0
ENSSSCG00000015926	15	75402397	75486403	900052	TE809_abs_11473	SINE/tRNA	15	74502134	74502345	0.77821	2.37239e-17	0
ENSSSCG00000036835	17	61643378	61685819	-170354	TE809_ins_368456	SINE/tRNA	17	61473009	61473024	-0.976468	2.39347e-17	0
ENSSSCG00000007774	3	17539942	17544396	470747	TE809_abs_17263	SINE/tRNA	3	17068904	17069195	-0.809545	2.40086e-17	0
ENSSSCG00000025085	6	140780724	141647820	-754617	TE809_ins_457020	SINE/tRNA	6	140026092	140026107	0.857138	2.40721e-17	0
ENSSSCG00000031738	4	129905328	130242358	0	TE809_ins_426219	SINE/tRNA	4	130157914	130157928	1.18837	2.44436e-17	0
ENSSSCG00000000195	5	15285295	15288798	-148538	TE809_ins_428312	SINE/tRNA	5	15136740	15136757	-0.804759	2.59143e-17	0
ENSSSCG00000012233	X	33798292	34036242	0	TE809_abs_30177	SINE/tRNA	X	33904760	33905047	0.84744	2.64996e-17	0
ENSSSCG00000038717	7	3262397	3557407	0	TE809_ins_461844	SINE/tRNA	7	3323743	3323756	-0.77245	2.76939e-17	0
ENSSSCG00000023661	16	61656591	61723448	-736379	TE809_abs_13111	SINE/tRNA	16	62459827	62460120	-0.769786	2.83207e-17	0
ENSSSCG00000030505	6	63322185	63328259	-164357	TE809_ins_448232	SINE/tRNA	6	63157811	63157828	0.729536	2.94028e-17	0
ENSSSCG00000010996	10	33227339	33240724	282115	TE809_abs_3724	SINE/tRNA	10	33522839	33523133	-1.05158	3.11063e-17	0
ENSSSCG00000000039	5	6169402	6201938	10400	TE809_abs_20556	SINE/tRNA	5	6212338	6212642	-0.832302	3.11861e-17	0
ENSSSCG00000013842	2	61864576	61884227	582038	TE809_abs_15898	SINE/tRNA	2	61282249	61282538	1.09896	3.17365e-17	0
ENSSSCG00000000720	5	65797377	65819765	-4427	TE809_ins_435109	SINE/tRNA	5	65792933	65792950	-1.18351	3.27332e-17	0
ENSSSCG00000032481	1	268418446	268423552	460369	TE809_ins_263731	SINE/tRNA	1	267958061	267958077	-0.794289	3.41982e-17	0
ENSSSCG00000012350	X	48080541	48081958	183162	TE809_ins_223425	LINE/L1	X	47897365	47897379	-1.3258	3.42012e-17	0
ENSSSCG00000025525	13	207042953	207056770	-76362	TE809_ins_317183	SINE/tRNA	13	206966577	206966591	1.05335	3.42012e-17	0
ENSSSCG00000009419	11	22230990	22267358	0	TE809_ins_278343	SINE/tRNA	11	22265234	22265248	-0.733628	3.58722e-17	0
ENSSSCG00000026248	3	39184389	39213292	-498355	TE809_ins_399565	SINE/tRNA	3	39711647	39711711	0.783621	3.81648e-17	0
ENSSSCG00000002341	7	96598585	96625052	-46770	TE809_ins_474210	SINE/tRNA	7	96551804	96551815	1.19972	4.37492e-17	0
ENSSSCG00000008842	8	41402044	41493734	-218610	TE809_ins_482839	SINE/tRNA	8	41183417	41183434	0.794736	4.55078e-17	0
ENSSSCG00000044567	17	31217463	31238052	605187	TE809_ins_364176	SINE/tRNA	17	31843239	31843252	-0.859405	4.80227e-17	0
ENSSSCG00000012336	X	47256506	47284520	-336745	TE809_ins_515180	SINE/tRNA	X	46919717	46919761	-1.31405	4.93169e-17	0
ENSSSCG00000009373	11	15494386	15559312	259241	TE809_ins_276993	SINE/tRNA	11	15818553	15818570	1.04803	5.14624e-17	0
ENSSSCG00000041410	7	23019397	23045810	3458	TE809_ins_464779	SINE/tRNA	7	23015926	23015939	0.981625	5.14731e-17	0
ENSSSCG00000002715	6	12952254	12994052	617516	TE809_abs_22298	SINE/tRNA	6	13611568	13611836	0.786517	5.14856e-17	0
ENSSSCG00000009238	8	135130454	135150031	0	TE809_ins_493026	SINE/tRNA	8	135132339	135132355	-1.16899	5.14856e-17	0
ENSSSCG00000009988	14	46579839	46623501	-201855	TE809_ins_324034	SINE/tRNA	14	46825356	46825369	1.17126	5.31512e-17	0
ENSSSCG00000013363	2	40748864	40809692	657706	TE809_abs_15667	SINE/tRNA	2	40090871	40091158	1.09317	5.46437e-17	0
ENSSSCG00000013389	2	44375521	44396334	268588	TE809_ins_381826	SINE/tRNA	2	44664922	44664934	0.996437	5.68183e-17	0
ENSSSCG00000014894	9	13045197	13820420	0	TE809_ins_495533	SINE/tRNA	9	13179279	13179295	0.840206	5.79337e-17	0
ENSSSCG00000011277	13	25937646	25945793	-14537	TE809_abs_6933	SINE/tRNA	13	25960330	25960587	0.850145	5.93169e-17	0
ENSSSCG00000028927	8	18986047	19017431	383914	TE809_ins_479711	SINE/tRNA	8	18602118	18602133	1.2871	5.98324e-17	0
ENSSSCG00000037268	4	90898690	90901874	854465	TE809_ins_420481	SINE/tRNA	4	90044161	90044225	0.795858	5.98324e-17	0
ENSSSCG00000001063	7	12117241	12137925	-42615	TE809_ins_463260	SINE/tRNA	7	12074614	12074626	1.03009	6.37272e-17	0
ENSSSCG00000033033	2	851513	864483	408662	TE809_abs_15118	SINE/tRNA	2	442560	442851	-0.719732	6.51637e-17	0
ENSSSCG00000021238	3	17439582	17459516	-177899	TE809_abs_17267	SINE/tRNA	3	17261381	17261683	0.949495	6.62399e-17	0
ENSSSCG00000010860	10	14532768	14577251	-7717	TE809_ins_266727	SINE/tRNA	10	14525041	14525051	0.823446	6.6413e-17	0
ENSSSCG00000048397	8	135896020	136040135	0	TE809_ins_204993	LINE/L1	8	136010999	136011015	0.974619	6.71567e-17	0
ENSSSCG00000008228	3	59067222	59072045	-848727	TE809_ins_401809	SINE/tRNA	3	59920772	59920782	-0.878042	6.876e-17	0
ENSSSCG00000013715	2	66829155	66853255	-211153	TE809_ins_126813	LINE/L1	2	66617986	66618002	1.45773	7.05244e-17	0
ENSSSCG00000057067	13	192363971	192373946	-8282	TE809_abs_8637	SINE/tRNA	13	192382228	192382503	0.751476	7.14841e-17	0
ENSSSCG00000024818	6	82186369	82281641	0	TE809_abs_37165	LINE/L1|SINE/tRNA	6	82268003	82268446	-0.793697	7.20578e-17	0
ENSSSCG00000026230	2	116890801	116901444	0	TE809_ins_389569	SINE/tRNA	2	116898566	116898615	-0.983611	7.21563e-17	0
ENSSSCG00000045025	14	96513815	96523072	10807	TE809_abs_10099	SINE/tRNA	14	96533879	96534175	0.814404	7.45347e-17	0
ENSSSCG00000001680	7	38432733	38452686	-148709	TE809_ins_466820	SINE/tRNA	7	38284002	38284024	1.22564	7.7799e-17	0
ENSSSCG00000012292	X	43232193	43246680	0	TE809_ins_514871	SINE/tRNA	X	43240114	43240133	0.810832	8.39309e-17	0
ENSSSCG00000030114	2	102256240	102287484	187949	TE809_ins_387963	SINE/tRNA	2	102068262	102068291	0.946173	8.43916e-17	0
ENSSSCG00000029165	6	19401076	19413654	-112950	TE809_abs_22397	SINE/tRNA	6	19526604	19526947	0.874341	8.95381e-17	0
ENSSSCG00000032162	13	91507277	91513181	725941	TE809_abs_32679	LINE/L1	13	90781060	90781336	0.755816	9.47683e-17	0
ENSSSCG00000024633	14	140397189	140493774	-654986	TE809_abs_10656	SINE/tRNA	14	139741875	139742203	0.745514	9.96725e-17	0
ENSSSCG00000010258	14	73055229	73074567	-79983	TE809_ins_327074	SINE/tRNA	14	73154550	73154566	0.789574	1.00372e-16	0
ENSSSCG00000010394	14	90207443	90236369	-38714	TE809_abs_10027	SINE/tRNA	14	90275083	90275360	-0.846399	1.01697e-16	0
ENSSSCG00000028359	8	11011242	11047541	203634	TE809_ins_478849	SINE/tRNA	8	11251175	11251187	-0.805595	1.03369e-16	0
ENSSSCG00000009015	8	77267904	77322106	0	TE809_ins_486074	SINE/tRNA	8	77275555	77275564	1.267	1.04727e-16	0
ENSSSCG00000004262	1	44900498	44938947	-23807	TE809_abs_620	SINE/tRNA	1	44962754	44963072	-0.778015	1.06729e-16	0
ENSSSCG00000014558	2	38465	55101	-387459	TE809_abs_15118	SINE/tRNA	2	442560	442851	-0.672377	1.0951e-16	0
ENSSSCG00000030497	18	54658702	54663198	211740	TE809_abs_15099	SINE/tRNA	18	54446659	54446962	-0.739504	1.1381e-16	0
ENSSSCG00000028620	4	122847928	122953257	-229479	TE809_abs_20366	SINE/tRNA	4	123182736	123183026	-0.760105	1.15996e-16	0
ENSSSCG00000026724	5	57822564	57902467	-31398	TE809_ins_433796	SINE/tRNA	5	57791151	57791166	0.811509	1.23834e-16	0
ENSSSCG00000025901	3	108690897	108882030	175202	TE809_ins_407576	SINE/tRNA	3	108515662	108515695	1.02473	1.28397e-16	0
ENSSSCG00000033844	3	102195742	102205683	-256891	TE809_ins_406732	SINE/tRNA	3	101938820	101938851	0.870092	1.29413e-16	0
ENSSSCG00000013901	2	59629768	59633733	535964	TE809_abs_34201	LINE/L1	2	59093382	59093804	-0.538755	1.30148e-16	0
ENSSSCG00000001765	7	47929034	47994453	-473833	TE809_ins_468216	SINE/tRNA	7	48468286	48468300	0.772451	1.30148e-16	0
ENSSSCG00000012394	X	57242046	57249885	741110	TE809_abs_30452	SINE/tRNA	X	57990995	57991265	-0.737073	1.30148e-16	0
ENSSSCG00000033155	1	90650561	90688002	-922831	TE809_ins_245110	SINE/tRNA	1	89727716	89727730	1.57137	1.34506e-16	0
ENSSSCG00000032360	9	26443816	26491002	0	TE809_ins_497444	SINE/tRNA	9	26473914	26473930	0.875134	1.35e-16	0
ENSSSCG00000036568	2	60271027	60275971	109518	TE809_abs_15887	SINE/tRNA	2	60161202	60161509	0.956499	1.38625e-16	0
ENSSSCG00000015955	15	78504079	78591777	415407	TE809_ins_343367	SINE/tRNA	15	79007184	79007198	-0.917627	1.42077e-16	0
ENSSSCG00000058945	6	157581287	157588627	303619	TE809_abs_24078	SINE/tRNA	6	157892246	157892551	0.766373	1.42077e-16	0
ENSSSCG00000057119	8	42327123	42349306	738557	TE809_ins_482904	SINE/tRNA	8	41588552	41588566	0.798274	1.42077e-16	0
ENSSSCG00000016532	18	14092323	14126475	102938	TE809_ins_116461	LINE/L1	18	14229413	14229472	-0.891315	1.45379e-16	1
ENSSSCG00000023419	15	33370127	33446598	-41844	TE809_abs_11048	SINE/tRNA	15	33328014	33328283	0.881524	1.47519e-16	0
ENSSSCG00000003616	6	88715795	88717269	164830	TE809_ins_451295	SINE/tRNA	6	88882099	88882112	1.33417	1.55756e-16	0
ENSSSCG00000013786	2	64585110	64607783	-641636	TE809_abs_15917	SINE/tRNA	2	65249419	65249687	-0.89074	1.57158e-16	0
ENSSSCG00000006866	4	117875003	117936612	511771	TE809_abs_34930	LINE/L1	4	118448383	118449010	0.803884	1.57621e-16	0
ENSSSCG00000008631	3	125494794	125507239	-83169	TE809_abs_18660	SINE/tRNA	3	125590408	125590699	-0.82072	1.57621e-16	0
ENSSSCG00000036113	9	102694862	102787536	532700	TE809_ins_506059	SINE/tRNA	9	103320236	103320254	0.90248	1.6807e-16	0
ENSSSCG00000022288	5	46493676	46574697	154995	TE809_abs_35052	LINE/L1	5	46337544	46338681	0.792221	1.76545e-16	0
ENSSSCG00000022351	14	115206189	115216613	-68387	TE809_abs_10342	SINE/tRNA	14	115137523	115137802	-1.26144	1.82893e-16	0
ENSSSCG00000026990	13	138115510	138151738	-655499	TE809_ins_310000	SINE/tRNA	13	138807237	138807271	-0.765385	1.86952e-16	0
ENSSSCG00000036988	7	1980293	1988727	-158173	TE809_ins_461609	SINE/tRNA	7	1822105	1822120	-0.757444	1.88904e-16	0
ENSSSCG00000062012	6	45213717	45217839	-288467	TE809_abs_22719	SINE/tRNA	6	45506306	45506602	-0.848155	1.88904e-16	0
ENSSSCG00000010432	14	99025006	99129100	0	TE809_ins_329793	SINE/tRNA	14	99108936	99108955	0.762637	1.90412e-16	0
ENSSSCG00000013318	2	28696662	28709672	566649	TE809_ins_379901	SINE/tRNA	2	28129935	28130013	1.24598	1.95569e-16	0
ENSSSCG00000054076	8	105198666	105204844	287594	TE809_ins_488977	SINE/tRNA	8	105492438	105492448	-0.963772	1.98218e-16	0
ENSSSCG00000012713	X	114394440	114574071	0	TE809_abs_31163	SINE/tRNA	X	114452041	114452352	1.29431	2.02437e-16	0
ENSSSCG00000056043	18	14248968	14255676	-3583	TE809_ins_370656	SINE/tRNA	18	14245372	14245385	-0.86351	2.02866e-16	0
ENSSSCG00000057970	5	57948780	58022058	-170299	TE809_ins_163310	LINE/L1	5	57778472	57778481	0.780673	2.11361e-16	0
ENSSSCG00000016695	18	44985426	45208347	0	TE809_ins_374668	SINE/tRNA	18	45099787	45099817	0.843786	2.12229e-16	0
ENSSSCG00000027098	3	39545219	39571277	-140370	TE809_ins_399565	SINE/tRNA	3	39711647	39711711	0.726965	2.12792e-16	0
ENSSSCG00000056296	6	43580627	43584365	-32725	TE809_ins_445911	SINE/tRNA	6	43617090	43617103	-0.826997	2.16093e-16	0
ENSSSCG00000000745	5	67364878	67395730	0	TE809_ins_435329	SINE/tRNA	5	67390164	67390179	1.16335	2.18986e-16	0
ENSSSCG00000052134	4	71024485	71029189	-6636	TE809_abs_19657	SINE/tRNA	4	71017564	71017849	0.851094	2.20546e-16	0
ENSSSCG00000062444	9	60807487	60828389	6842	TE809_ins_501564	SINE/tRNA	9	60835231	60835246	0.91473	2.24214e-16	0
ENSSSCG00000017803	12	46897587	46903005	101085	TE809_ins_292371	SINE/tRNA	12	46796483	46796502	0.837606	2.27993e-16	0
ENSSSCG00000020868	8	43960710	43990093	973966	TE809_ins_193682	LINE/L1	8	44964059	44964077	0.810905	2.30145e-16	0
ENSSSCG00000012542	X	84937210	84962406	-441485	TE809_ins_517511	SINE/tRNA	X	84495712	84495725	-0.804896	2.30749e-16	0
ENSSSCG00000007383	17	47352161	47376503	-100742	TE809_abs_14053	SINE/tRNA	17	47477245	47477540	-0.739009	2.3693e-16	0
ENSSSCG00000059591	5	253397	255601	6494	TE809_ins_426333	SINE/tRNA	5	246889	246903	-0.709071	2.4172e-16	0
ENSSSCG00000002919	6	45309202	45312539	0	TE809_abs_22717	SINE/tRNA	6	45310716	45311002	-0.751303	2.45546e-16	0
ENSSSCG00000013294	2	24875381	25138873	-97846	TE809_ins_379378	SINE/tRNA	2	25236719	25236756	0.816151	2.52968e-16	0
ENSSSCG00000038465	6	98210054	98254226	-205852	TE809_ins_452627	SINE/tRNA	6	98460078	98460092	-0.753829	2.58971e-16	0
ENSSSCG00000053194	16	41925932	41929569	-69998	TE809_ins_355685	SINE/tRNA	16	41855922	41855934	0.964262	2.67922e-16	0
ENSSSCG00000057639	18	20708824	20717856	41272	TE809_abs_14570	SINE/tRNA	18	20759128	20759405	-0.783844	2.69596e-16	0
ENSSSCG00000023325	13	34113678	34119830	-39495	TE809_ins_299652	SINE/tRNA	13	34074167	34074183	-0.783479	2.74149e-16	0
ENSSSCG00000026663	7	68106225	68116986	-718799	TE809_ins_470588	SINE/tRNA	7	67387411	67387426	-0.745759	2.81061e-16	0
ENSSSCG00000053297	5	21098242	21099179	1577	TE809_ins_429306	SINE/tRNA	5	21096579	21096665	1.09586	2.94087e-16	0
ENSSSCG00000017200	12	5573669	5589085	518872	TE809_abs_5501	SINE/tRNA	12	6107957	6108248	-0.808849	2.97832e-16	0
ENSSSCG00000040740	14	51106992	51112359	-639461	TE809_abs_9611	SINE/tRNA	14	51751820	51752094	0.692472	3.0623e-16	0
ENSSSCG00000056471	7	96899641	96904458	22408	TE809_abs_25678	SINE/tRNA	7	96926866	96927130	-0.904337	3.20356e-16	0
ENSSSCG00000034468	15	48299667	48348527	13671	TE809_ins_339950	SINE/tRNA	15	48285983	48285996	0.701138	3.41664e-16	0
ENSSSCG00000050540	8	73970549	74007744	95672	TE809_abs_26907	SINE/tRNA	8	74103416	74103689	-0.867161	3.47958e-16	0
ENSSSCG00000010799	3	22740437	22826585	0	TE809_ins_397706	SINE/tRNA	3	22744900	22744933	-0.786414	3.63366e-16	0
ENSSSCG00000017128	12	662498	679174	557620	TE809_ins_284917	SINE/tRNA	12	104845	104878	-1.15592	3.71612e-16	0
ENSSSCG00000047073	13	189138895	189145031	-152849	TE809_abs_8587	SINE/tRNA	13	188985776	188986046	-0.727771	3.82898e-16	0
ENSSSCG00000060248	4	100460305	100478501	24992	TE809_ins_421999	SINE/tRNA	4	100435298	100435313	1.17912	4.10845e-16	0
ENSSSCG00000037439	9	46242172	46246343	16591	TE809_abs_28535	SINE/tRNA	9	46262934	46263220	1.05406	4.15417e-16	0
ENSSSCG00000047440	8	135122596	135130415	-5336	TE809_ins_204958	LINE/L1	8	135135751	135135767	-0.908153	4.16909e-16	0
ENSSSCG00000056332	2	12279628	12286786	292659	TE809_ins_120272	LINE/L1	2	12579445	12579457	0.872062	4.22102e-16	0
ENSSSCG00000004040	1	7289832	7323146	-206801	TE809_ins_235473	SINE/tRNA	1	7083017	7083031	1.42867	4.22384e-16	0
ENSSSCG00000016411	18	1747224	1761859	694336	TE809_ins_368653	SINE/tRNA	18	1052815	1052888	0.834418	4.28711e-16	0
ENSSSCG00000015430	9	105392865	105430160	-621318	TE809_abs_29202	SINE/tRNA	9	104771237	104771547	-0.888959	4.35432e-16	0
ENSSSCG00000023028	13	189165976	189275839	201931	TE809_ins_314857	SINE/tRNA	13	189477770	189477785	-0.78499	4.36348e-16	0
ENSSSCG00000002819	6	19207072	19223194	-582935	TE809_abs_22386	SINE/tRNA	6	18623863	18624137	0.863974	4.36957e-16	0
ENSSSCG00000022906	6	58467122	58474967	497759	TE809_abs_35293	LINE/L1	6	58972726	58973134	0.795039	4.37025e-16	0
ENSSSCG00000012416	X	59176605	59230783	354999	TE809_abs_30478	SINE/tRNA	X	59585782	59586088	-0.796785	4.53789e-16	0
ENSSSCG00000012454	X	66765106	66766190	69377	TE809_ins_227249	LINE/L1	X	66835567	66835580	1.12785	4.66642e-16	0
ENSSSCG00000023862	X	50935137	51077766	-490551	TE809_ins_224445	LINE/L1	X	51568317	51568332	1.29877	4.67694e-16	0
ENSSSCG00000025106	3	57799027	57823440	-60533	TE809_abs_17741	SINE/tRNA	3	57883973	57884272	-0.994822	4.78846e-16	0
ENSSSCG00000036102	6	186070	196149	-283368	TE809_ins_440538	SINE/tRNA	6	479517	479573	-0.724643	4.80933e-16	0
ENSSSCG00000062424	6	17652357	17654740	395699	TE809_abs_22379	SINE/tRNA	6	18050439	18050708	1.03669	4.80933e-16	0
ENSSSCG00000062074	1	179456986	179457284	-25108	TE809_abs_2106	SINE/tRNA	1	179431614	179431878	1.05116	4.86927e-16	1
ENSSSCG00000059736	6	57064734	57087434	0	TE809_ins_171232	LINE/L1	6	57069391	57069407	-0.712496	4.89246e-16	0
ENSSSCG00000048143	15	44898536	44917855	-150706	TE809_abs_11143	SINE/tRNA	15	45068561	45068828	0.842108	4.8947e-16	0
ENSSSCG00000036789	3	17133477	17135104	-64282	TE809_abs_17263	SINE/tRNA	3	17068904	17069195	-0.806667	4.92207e-16	0
ENSSSCG00000005996	4	18608884	18671517	-7649	TE809_abs_18992	SINE/tRNA	4	18600952	18601235	0.785064	4.99083e-16	0
ENSSSCG00000050646	1	4911467	4917271	380330	TE809_abs_41	SINE/tRNA	1	4530856	4531137	-0.74826	5.29965e-16	0
ENSSSCG00000015039	9	39872646	39917263	0	TE809_ins_499300	SINE/tRNA	9	39899968	39899981	-0.893923	5.37035e-16	0
ENSSSCG00000056486	3	6409231	6412338	-21064	TE809_ins_394971	SINE/tRNA	3	6433402	6433415	-0.762031	5.62259e-16	0
ENSSSCG00000004928	1	163237101	163256533	-955587	TE809_abs_31802	LINE/L1	1	164212120	164215019	1.43111	5.62259e-16	0
ENSSSCG00000003709	6	108548716	108805690	-881416	TE809_abs_23455	SINE/tRNA	6	107667004	107667300	-0.757214	5.64132e-16	0
ENSSSCG00000031810	7	55811856	55827077	583694	TE809_abs_25160	SINE/tRNA	7	56410771	56411027	-0.80868	5.65093e-16	0
ENSSSCG00000007743	3	16812405	16819124	-166388	TE809_ins_396607	SINE/tRNA	3	16646002	16646017	-0.789779	5.80259e-16	0
ENSSSCG00000021825	17	61763575	61764832	-882584	TE809_ins_368443	SINE/tRNA	17	60880976	60880991	-0.767877	6.15358e-16	0
ENSSSCG00000015743	15	31307448	31502923	-558904	TE809_ins_338350	SINE/tRNA	15	32061827	32061836	0.694546	6.18131e-16	0
ENSSSCG00000037420	7	8093891	8127414	0	TE809_abs_24428	SINE/tRNA	7	8101613	8101897	-0.748218	6.39419e-16	0
ENSSSCG00000011347	13	31046949	31053130	432272	TE809_ins_299160	SINE/tRNA	13	30614662	30614677	1.05788	6.70522e-16	0
ENSSSCG00000006281	4	80857345	80877566	0	TE809_abs_19779	SINE/tRNA	4	80874397	80874670	0.74805	6.82724e-16	0
ENSSSCG00000028523	18	48522999	48534682	-27120	TE809_abs_15006	SINE/tRNA	18	48495572	48495879	-0.879769	7.24308e-16	0
ENSSSCG00000010723	14	132563310	132626841	-87739	TE809_ins_87060	LINE/L1	14	132475552	132475571	-1.68604	7.24308e-16	0
ENSSSCG00000022672	6	54342785	54377155	-641605	TE809_ins_447319	SINE/tRNA	6	53701177	53701180	0.756181	7.2466e-16	0
ENSSSCG00000017861	12	49610520	49641864	-247429	TE809_abs_6308	SINE/tRNA	12	49362791	49363091	0.734414	7.36654e-16	0
ENSSSCG00000014835	9	8393613	8512848	-88102	TE809_abs_27891	SINE/tRNA	9	8600950	8601256	0.786626	7.53154e-16	0
ENSSSCG00000055926	14	99018114	99024104	-84832	TE809_ins_329793	SINE/tRNA	14	99108936	99108955	0.722125	7.6426e-16	0
ENSSSCG00000006040	4	32789461	32879489	982720	TE809_ins_414209	SINE/tRNA	4	33862209	33862223	-1.16761	7.85787e-16	0
ENSSSCG00000058981	9	132811823	132817848	-174530	TE809_ins_510603	SINE/tRNA	9	132992378	132992392	1.26161	8.59357e-16	0
ENSSSCG00000056766	9	9306865	9313519	-640043	TE809_ins_494632	SINE/tRNA	9	8666805	8666822	0.94894	9.04969e-16	0
ENSSSCG00000008979	8	71792156	71833157	47225	TE809_abs_26870	SINE/tRNA	8	71744657	71744931	-0.787796	9.18557e-16	0
ENSSSCG00000010728	14	133246527	133376489	0	TE809_ins_334040	SINE/tRNA	14	133288543	133288557	0.836465	9.21426e-16	0
ENSSSCG00000016573	18	19678688	19691243	-31997	TE809_abs_34002	LINE/L1	18	19723240	19723432	-0.797902	9.58267e-16	0
ENSSSCG00000024021	10	57919052	57929082	130735	TE809_abs_4142	SINE/tRNA	10	57788043	57788317	-0.764689	9.61561e-16	0
ENSSSCG00000031615	7	1721384	1735074	-335202	TE809_abs_24326	SINE/tRNA	7	2070276	2070548	-0.734047	9.61561e-16	0
ENSSSCG00000003892	6	164484186	164487097	-435226	TE809_ins_460423	SINE/tRNA	6	164048927	164048960	1.01748	9.61561e-16	0
ENSSSCG00000007145	17	32023092	32037880	-157458	TE809_ins_364178	SINE/tRNA	17	31865619	31865634	0.926763	9.62137e-16	0
ENSSSCG00000062804	6	18335472	18338769	-31243	TE809_ins_442859	SINE/tRNA	6	18304214	18304229	-0.879428	9.69006e-16	0
ENSSSCG00000027550	13	22851585	22872992	-224293	TE809_ins_298043	SINE/tRNA	13	23097285	23097300	0.780303	9.96267e-16	0
ENSSSCG00000006612	4	97261816	97272513	194858	TE809_abs_19990	SINE/tRNA	4	97467371	97467635	-0.784284	9.96267e-16	0
ENSSSCG00000057624	9	3196043	3200486	-895080	TE809_ins_493812	SINE/tRNA	9	4095566	4095582	-1.01067	1.04022e-15	0
ENSSSCG00000005352	1	238371337	238511715	0	TE809_ins_260031	SINE/tRNA	1	238388913	238388926	0.77369	1.08388e-15	0
ENSSSCG00000003691	6	103409718	103420286	134737	TE809_abs_23391	SINE/tRNA	6	103274674	103274981	0.680555	1.09483e-15	0
ENSSSCG00000039307	5	57777011	57777654	-13632	TE809_abs_21305	SINE/tRNA	5	57791286	57791581	0.796589	1.11388e-15	0
ENSSSCG00000033811	6	27684031	27750852	196477	TE809_ins_444009	SINE/tRNA	6	27947329	27947345	-1.1665	1.14346e-15	0
ENSSSCG00000015720	15	25328675	25383652	78366	TE809_abs_10962	SINE/tRNA	15	25462018	25462319	0.860121	1.15005e-15	0
ENSSSCG00000000867	5	82726361	82795864	404868	TE809_ins_437573	SINE/tRNA	5	82321463	82321493	0.995949	1.23953e-15	0
ENSSSCG00000015690	15	16160305	16206329	414674	TE809_ins_336432	SINE/tRNA	15	15745612	15745631	-0.792365	1.24748e-15	0
ENSSSCG00000028821	4	117985760	118050040	0	TE809_ins_424495	SINE/tRNA	4	118000472	118000486	-0.922314	1.32934e-15	0
ENSSSCG00000000064	5	7008720	7071025	393846	TE809_abs_20560	SINE/tRNA	5	6614532	6614874	-0.793217	1.34869e-15	0
ENSSSCG00000013426	2	77089918	77111205	-485797	TE809_abs_16034	SINE/tRNA	2	77597002	77597281	-0.787188	1.35744e-15	0
ENSSSCG00000060070	6	55772788	55778673	11076	TE809_ins_447520	SINE/tRNA	6	55789749	55789763	0.742674	1.35744e-15	0
ENSSSCG00000059603	14	16624297	16629222	5312	TE809_ins_320163	SINE/tRNA	14	16618971	16618985	0.768421	1.35744e-15	0
ENSSSCG00000024009	6	78730207	78733740	-561035	TE809_ins_449838	SINE/tRNA	6	79294775	79294792	1.07988	1.37054e-15	0
ENSSSCG00000057480	18	5862852	5865596	878243	TE809_abs_14305	SINE/tRNA	18	4984036	4984609	-0.765416	1.37527e-15	0
ENSSSCG00000029808	6	166353935	166494698	0	TE809_ins_460972	SINE/tRNA	6	166419195	166419210	1.45385	1.39121e-15	0
ENSSSCG00000010603	14	114437046	114516721	0	TE809_ins_331884	SINE/tRNA	14	114462001	114462023	-0.767626	1.39544e-15	0
ENSSSCG00000033700	14	90481071	90506642	117763	TE809_ins_328940	SINE/tRNA	14	90624405	90624419	-0.830999	1.41938e-15	0
ENSSSCG00000016679	18	42410793	42418980	-14142	TE809_abs_14892	SINE/tRNA	18	42396349	42396651	0.796532	1.4719e-15	0
ENSSSCG00000035347	14	106266648	106328338	416589	TE809_ins_330770	SINE/tRNA	14	106744927	106744941	-0.910258	1.55548e-15	0
ENSSSCG00000000475	5	30526794	30609921	0	TE809_abs_35007	LINE/L1	5	30604501	30608292	0.829298	1.5559e-15	0
ENSSSCG00000007644	3	8090853	8101041	-35188	TE809_abs_17096	SINE/tRNA	3	8136229	8136512	-0.740462	1.60654e-15	0
ENSSSCG00000001706	7	39301010	39313860	-66494	TE809_ins_183410	LINE/L1	7	39380354	39380368	-0.768227	1.74261e-15	0
ENSSSCG00000029179	2	81486891	81488045	565671	TE809_abs_16080	SINE/tRNA	2	80920944	80921220	-0.764534	1.74314e-15	0
ENSSSCG00000031477	X	42877141	42889271	-230381	TE809_ins_514807	SINE/tRNA	X	42646745	42646760	-0.774634	1.82341e-15	0
ENSSSCG00000004776	1	130937401	130952046	-218170	TE809_ins_249755	SINE/tRNA	1	131170216	131170233	1.16921	1.87575e-15	0
ENSSSCG00000007064	17	19341637	19362871	-32010	TE809_ins_362724	SINE/tRNA	17	19394881	19394896	-0.75703	1.89951e-15	0
ENSSSCG00000009151	8	114011305	114035357	-689837	TE809_abs_27390	SINE/tRNA	8	114725194	114725470	0.840626	1.90513e-15	0
ENSSSCG00000023627	15	2579623	2696160	95598	TE809_ins_335198	SINE/tRNA	15	2484011	2484025	-0.832585	1.91594e-15	0
ENSSSCG00000015862	15	59672541	59709379	-420116	TE809_ins_341119	SINE/tRNA	15	59252410	59252425	0.753307	1.96631e-15	0
ENSSSCG00000007878	3	28612270	28802504	864929	TE809_ins_398662	SINE/tRNA	3	29667433	29667448	-0.662165	2.00537e-15	0
ENSSSCG00000050059	6	156727457	156732853	-474182	TE809_abs_24042	SINE/tRNA	6	156252959	156253275	-0.780638	2.0202e-15	0
ENSSSCG00000030026	14	117479788	118009583	-8101	TE809_abs_10359	SINE/tRNA	14	118017684	118017979	-0.757632	2.04997e-15	0
ENSSSCG00000008887	8	51968484	52012927	-395878	TE809_ins_483793	SINE/tRNA	8	52408805	52408818	-0.728309	2.0752e-15	0
ENSSSCG00000051968	6	18666514	18667519	-276108	TE809_abs_22382	SINE/tRNA	6	18390114	18390406	0.980509	2.14621e-15	0
ENSSSCG00000028464	6	12195138	12215744	0	TE809_abs_22248	SINE/tRNA	6	12212739	12213024	1.15895	2.20128e-15	0
ENSSSCG00000005716	1	271432211	271452461	96979	TE809_ins_264373	SINE/tRNA	1	271549440	271549451	0.775524	2.20128e-15	0
ENSSSCG00000011631	13	73822921	73868423	973389	TE809_ins_303486	SINE/tRNA	13	74841812	74841828	-0.690191	2.25099e-15	0
ENSSSCG00000000534	5	43099750	43182803	972173	TE809_abs_35044	LINE/L1	5	44154976	44155071	0.749619	2.29233e-15	0
ENSSSCG00000007451	17	48824415	48843201	-53621	TE809_abs_14066	SINE/tRNA	17	48770488	48770794	0.83095	2.43215e-15	0
ENSSSCG00000040325	2	94345448	94352651	127048	TE809_abs_34252	LINE/L1	2	94479699	94480732	0.701653	2.61934e-15	0
ENSSSCG00000021579	3	69250666	69254785	-83599	TE809_ins_402859	SINE/tRNA	3	69167053	69167067	0.760279	2.6457e-15	0
ENSSSCG00000003396	6	70086248	70165174	-209012	TE809_abs_22948	SINE/tRNA	6	70374186	70374473	0.762112	2.65244e-15	0
ENSSSCG00000004435	1	81746023	81881113	-557464	TE809_ins_244359	SINE/tRNA	1	81188544	81188559	-1.60121	2.72454e-15	0
ENSSSCG00000058519	6	85534255	85534457	-359797	TE809_abs_23154	SINE/tRNA	6	85174150	85174458	0.732595	2.77139e-15	1
ENSSSCG00000011862	13	135412426	135442691	948285	TE809_abs_8074	SINE/tRNA	13	136390976	136391291	-0.828214	2.86166e-15	0
ENSSSCG00000010252	14	72283846	72335886	80354	TE809_abs_9860	SINE/tRNA	14	72416240	72416584	1.58953	2.86875e-15	0
ENSSSCG00000002877	6	44345464	44357772	-347036	TE809_ins_446004	SINE/tRNA	6	43998414	43998428	0.865761	2.92062e-15	0
ENSSSCG00000008697	8	1809786	1934024	0	TE809_ins_477886	SINE/tRNA	8	1867689	1867706	0.851351	2.98189e-15	0
ENSSSCG00000039712	3	21606645	21619740	-34203	TE809_ins_397556	SINE/tRNA	3	21572432	21572442	-0.804064	2.99547e-15	0
ENSSSCG00000057512	4	99197662	99198053	220166	TE809_ins_421864	SINE/tRNA	4	99418219	99418233	1.22075	3.02474e-15	0
ENSSSCG00000015346	9	78332394	78515087	0	TE809_abs_28922	SINE/tRNA	9	78388208	78388488	0.823261	3.10493e-15	0
ENSSSCG00000028149	9	60802929	60807409	-419092	TE809_ins_210323	LINE/L1	9	61226501	61226510	-0.762932	3.1474e-15	0
ENSSSCG00000056561	12	14991420	14995568	-208085	TE809_ins_286874	SINE/tRNA	12	15203653	15203669	1.03031	3.16575e-15	0
ENSSSCG00000016737	18	50563139	50566858	17646	TE809_abs_15046	SINE/tRNA	18	50545174	50545493	0.740955	3.17613e-15	0
ENSSSCG00000004679	1	126655157	126701138	683	TE809_ins_248919	SINE/tRNA	1	126654422	126654474	-1.24454	3.22592e-15	0
ENSSSCG00000032188	3	41134247	41141353	215948	TE809_ins_399645	SINE/tRNA	3	41357301	41357319	0.777722	3.29532e-15	0
ENSSSCG00000003972	6	170194823	170199630	-137900	TE809_ins_461425	SINE/tRNA	6	170056909	170056923	1.46539	3.31777e-15	0
ENSSSCG00000038394	3	71452539	71499500	-14494	TE809_abs_17944	SINE/tRNA	3	71437747	71438045	-0.751002	3.50764e-15	0
ENSSSCG00000054759	2	140131992	140167934	0	TE809_abs_16809	SINE/tRNA	2	140155603	140155907	0.809779	3.73173e-15	0
ENSSSCG00000011826	13	131578858	131613767	923883	TE809_ins_65525	LINE/L1	13	130654960	130654975	0.807415	3.83571e-15	0
ENSSSCG00000060789	14	125335949	125341307	280599	TE809_abs_33166	LINE/L1	14	125621906	125625477	-0.712809	3.93071e-15	0
ENSSSCG00000061690	7	115363666	115370767	-28059	TE809_ins_476992	SINE/tRNA	7	115398826	115398845	1.19437	3.94189e-15	0
ENSSSCG00000042722	4	110233134	110268204	-67739	TE809_abs_20172	SINE/tRNA	4	110165163	110165395	0.842509	3.94189e-15	0
ENSSSCG00000012382	X	56173820	56206106	-356588	TE809_ins_515553	SINE/tRNA	X	55817216	55817232	-1.33941	3.97477e-15	0
ENSSSCG00000001657	7	38097855	38115822	145548	TE809_ins_466756	SINE/tRNA	7	37952291	37952307	0.787519	4.04911e-15	0
ENSSSCG00000008698	8	1963309	2075971	638983	TE809_abs_26065	SINE/tRNA	8	2714954	2715166	-0.715186	4.04911e-15	0
ENSSSCG00000015250	9	57127443	57152547	-257886	TE809_abs_28693	SINE/tRNA	9	56869262	56869557	0.80611	4.12427e-15	0
ENSSSCG00000011714	13	91271540	91625855	-911842	TE809_abs_7616	SINE/tRNA	13	90359410	90359698	0.764423	4.13912e-15	0
ENSSSCG00000013029	2	7802276	7803552	895734	TE809_abs_15205	SINE/tRNA	2	8699286	8699570	0.951614	4.19777e-15	0
ENSSSCG00000000298	5	19753848	19763269	235161	TE809_abs_20806	SINE/tRNA	5	19518398	19518687	0.710754	4.19777e-15	0
ENSSSCG00000003755	6	128776431	128836951	-868616	TE809_ins_455621	SINE/tRNA	6	127907801	127907815	-0.787335	4.2402e-15	0
ENSSSCG00000023829	3	26160197	26188057	0	TE809_ins_398221	SINE/tRNA	3	26170059	26170074	-0.673235	4.34358e-15	0
ENSSSCG00000000760	5	68822540	68836514	-39939	TE809_ins_435553	SINE/tRNA	5	68782586	68782601	1.28563	4.36137e-15	0
ENSSSCG00000058780	18	22986648	22991335	-1169	TE809_ins_371899	SINE/tRNA	18	22985461	22985479	-0.772396	4.48442e-15	0
ENSSSCG00000022129	X	131774	155841	-420415	TE809_abs_29787	SINE/tRNA	X	576256	576526	0.860209	4.5377e-15	0
ENSSSCG00000025305	3	131268927	131281930	-15303	TE809_ins_410310	SINE/tRNA	3	131253609	131253624	-0.729121	4.5796e-15	0
ENSSSCG00000016738	18	50533430	50552392	192208	TE809_ins_375625	SINE/tRNA	18	50744600	50744615	0.751903	4.59663e-15	0
ENSSSCG00000032146	7	7780179	7784029	-167865	TE809_ins_462481	SINE/tRNA	7	7612300	7612314	0.822112	4.61714e-15	0
ENSSSCG00000010167	14	57969631	57972322	98386	TE809_ins_325228	SINE/tRNA	14	57871232	57871245	1.2054	4.67219e-15	0
ENSSSCG00000028593	12	1519761	1529542	-32052	TE809_ins_285022	SINE/tRNA	12	1487696	1487709	0.697191	4.86316e-15	0
ENSSSCG00000060753	13	34022528	34025163	969648	TE809_abs_7074	SINE/tRNA	13	34994811	34995105	1.02079	4.92451e-15	0
ENSSSCG00000011121	10	60506505	61084960	0	TE809_abs_4184	SINE/tRNA	10	61020143	61020392	-0.510219	4.93015e-15	0
ENSSSCG00000038329	6	136057986	136180637	0	TE809_ins_456576	SINE/tRNA	6	136128965	136128980	-0.753317	4.97486e-15	0
ENSSSCG00000010404	14	90859017	90907094	234598	TE809_ins_328940	SINE/tRNA	14	90624405	90624419	-0.82236	5.07175e-15	0
ENSSSCG00000000076	5	7968098	8017768	0	TE809_ins_158045	LINE/L1	5	8010514	8010531	0.980142	5.07175e-15	0
ENSSSCG00000032433	X	19507740	19561828	-752989	TE809_abs_30020	SINE/tRNA	X	18754478	18754751	0.822114	5.07281e-15	0
ENSSSCG00000056904	13	189055196	189059793	69150	TE809_abs_8587	SINE/tRNA	13	188985776	188986046	0.702924	5.07281e-15	0
ENSSSCG00000045982	14	48963101	48963921	-274150	TE809_ins_324308	SINE/tRNA	14	48688926	48688951	-0.73474	5.07833e-15	0
ENSSSCG00000026697	5	83935704	84042202	-1058	TE809_abs_21771	SINE/tRNA	5	83934363	83934646	0.991261	5.25361e-15	0
ENSSSCG00000015814	15	47730507	47861057	854873	TE809_ins_339750	SINE/tRNA	15	46875612	46875634	-0.82266	5.3268e-15	0
ENSSSCG00000015769	15	38790656	38802635	303830	TE809_ins_338960	SINE/tRNA	15	39106465	39106477	-0.790404	5.34405e-15	0
ENSSSCG00000017727	12	42083554	42100494	24147	TE809_abs_6131	SINE/tRNA	12	42059144	42059407	-0.719897	5.42654e-15	0
ENSSSCG00000001679	7	38531920	38569582	283884	TE809_ins_466815	SINE/tRNA	7	38248024	38248036	-0.747599	5.66619e-15	0
ENSSSCG00000049992	14	111657502	111668280	18523	TE809_abs_10291	SINE/tRNA	14	111686803	111687075	-0.752547	5.70691e-15	0
ENSSSCG00000025345	12	53235802	53249467	324966	TE809_abs_6390	SINE/tRNA	12	53574433	53574712	0.668037	5.73458e-15	0
ENSSSCG00000026953	6	120590032	120670286	611128	TE809_ins_455054	SINE/tRNA	6	119978891	119978904	-0.777214	5.7788e-15	0
ENSSSCG00000050714	6	83082289	83087067	339338	TE809_abs_23135	SINE/tRNA	6	83426405	83426694	0.779362	5.78557e-15	0
ENSSSCG00000016049	15	94792986	94941266	757829	TE809_abs_11698	SINE/tRNA	15	94034908	94035157	-0.713845	5.85619e-15	0
ENSSSCG00000044004	17	32600537	32604504	0	TE809_ins_364359	SINE/tRNA	17	32604212	32604226	-1.15625	6.01429e-15	0
ENSSSCG00000001770	7	48083573	48106072	-362214	TE809_ins_468216	SINE/tRNA	7	48468286	48468300	0.737931	6.04719e-15	0
ENSSSCG00000011292	13	26342005	26352548	14282	TE809_ins_298500	SINE/tRNA	13	26366830	26366845	0.871449	6.13012e-15	0
ENSSSCG00000039373	2	126349974	126507863	-137134	TE809_ins_390601	SINE/tRNA	2	126212826	126212840	-1.52023	6.18335e-15	0
ENSSSCG00000059769	10	50523488	50526723	-4947	TE809_ins_272112	SINE/tRNA	10	50531670	50531685	-0.758802	6.2895e-15	0
ENSSSCG00000016793	16	5699745	5714516	0	TE809_ins_351062	SINE/tRNA	16	5711093	5711110	0.868341	6.33375e-15	0
ENSSSCG00000002470	7	115328122	115352929	545594	TE809_abs_25966	SINE/tRNA	7	114782244	114782528	0.943465	6.42734e-15	0
ENSSSCG00000007719	3	11419447	11505406	2474	TE809_abs_17155	SINE/tRNA	3	11507880	11508188	-0.795173	6.44621e-15	0
ENSSSCG00000016091	15	104071269	104099188	-524426	TE809_ins_345976	SINE/tRNA	15	104623614	104623629	0.772672	6.60244e-15	0
ENSSSCG00000053597	5	77487580	77489605	-389409	TE809_abs_21650	SINE/tRNA	5	77097894	77098171	0.743045	6.7085e-15	0
ENSSSCG00000012325	X	46144921	46218543	551586	TE809_ins_515045	SINE/tRNA	X	45593317	45593335	0.763745	6.87355e-15	0
ENSSSCG00000006191	4	64679171	64707710	-191715	TE809_ins_417533	SINE/tRNA	4	64899425	64899440	-1.39152	7.15578e-15	1
ENSSSCG00000012295	X	43207063	43211635	28479	TE809_ins_514871	SINE/tRNA	X	43240114	43240133	-0.752475	7.15697e-15	0
ENSSSCG00000009246	8	135775746	135802388	0	TE809_ins_493163	SINE/tRNA	8	135784373	135784391	-0.735567	7.27847e-15	0
ENSSSCG00000032315	18	4808471	4835802	0	TE809_ins_369132	SINE/tRNA	18	4831062	4831075	0.823606	7.36477e-15	0
ENSSSCG00000033506	9	12570409	12585862	0	TE809_ins_495433	SINE/tRNA	9	12580851	12580866	-0.839478	7.36477e-15	1
ENSSSCG00000010640	14	123926928	124018440	-438869	TE809_ins_332872	SINE/tRNA	14	124457309	124457345	-0.936909	7.51438e-15	0
ENSSSCG00000011913	13	145880094	145981116	0	TE809_abs_8174	SINE/tRNA	13	145922514	145922794	0.837596	7.56476e-15	0
ENSSSCG00000011197	13	3396098	3437070	566340	TE809_ins_295280	SINE/tRNA	13	4003410	4003428	0.803285	7.9998e-15	0
ENSSSCG00000052675	5	22251747	22257945	58014	TE809_abs_34978	LINE/L1	5	22191790	22193733	0.738865	8.51926e-15	0
ENSSSCG00000023478	12	44677503	44686250	-852038	TE809_ins_292030	SINE/tRNA	12	45538288	45538333	-0.785084	8.55895e-15	0
ENSSSCG00000048215	6	100093454	100098546	-353274	TE809_ins_452806	SINE/tRNA	6	99740147	99740180	0.696017	8.55895e-15	0
ENSSSCG00000000415	5	22228043	22244528	34310	TE809_abs_34978	LINE/L1	5	22191790	22193733	-0.739648	8.70782e-15	0
ENSSSCG00000012679	X	109306369	109421785	0	TE809_abs_31066	SINE/tRNA	X	109358793	109359103	0.791679	8.70782e-15	0
ENSSSCG00000033766	5	42568226	42575976	28571	TE809_ins_432129	SINE/tRNA	5	42539615	42539655	-0.75861	8.91631e-15	0
ENSSSCG00000056458	9	41855180	41858034	0	TE809_ins_499533	SINE/tRNA	9	41858017	41858030	-0.735395	9.10149e-15	0
ENSSSCG00000009488	11	57792666	57800846	83255	TE809_abs_37429	DNA/hAT-Charlie	11	57884101	57884154	0.664916	9.10149e-15	0
ENSSSCG00000052091	2	141389904	141394570	-172281	TE809_abs_16838	SINE/tRNA	2	141217359	141217623	-0.833772	9.11981e-15	0
ENSSSCG00000010065	14	49812020	49819248	291749	TE809_abs_9596	SINE/tRNA	14	49520017	49520271	-0.706045	9.15983e-15	0
ENSSSCG00000012411	X	58455940	58583216	740218	TE809_ins_225505	LINE/L1	X	57715711	57715722	0.73418	9.41062e-15	0
ENSSSCG00000017968	12	53181643	53201667	142751	TE809_ins_293575	SINE/tRNA	12	53344418	53344434	-0.794177	9.41764e-15	0
ENSSSCG00000032591	2	156367	159320	-283240	TE809_abs_15118	SINE/tRNA	2	442560	442851	0.63793	9.42599e-15	0
ENSSSCG00000040448	8	135838955	135839558	768524	TE809_abs_27720	SINE/tRNA	8	135070140	135070431	-0.76235	9.81022e-15	0
ENSSSCG00000040337	6	147177032	147257814	-3053	TE809_ins_458024	SINE/tRNA	6	147260867	147260883	0.818456	9.8482e-15	0
ENSSSCG00000012137	X	12044387	12096039	-210315	TE809_abs_36448	LINE/L1	X	11831395	11834072	-0.744521	9.87686e-15	0
ENSSSCG00000047701	X	46349936	46352995	91081	TE809_ins_515111	SINE/tRNA	X	46258801	46258855	-1.44954	9.90739e-15	0
ENSSSCG00000010433	14	99147273	99185082	-285303	TE809_ins_329842	SINE/tRNA	14	99470385	99470409	-0.696057	1.00291e-14	0
ENSSSCG00000027439	17	16744443	16802442	0	TE809_ins_112658	LINE/L1	17	16747930	16747947	-0.994121	1.00934e-14	0
ENSSSCG00000011580	13	68467861	68520717	0	TE809_abs_7366	SINE/tRNA	13	68497308	68497605	-0.785036	1.01929e-14	0
ENSSSCG00000007522	17	59138622	59149377	58203	TE809_abs_14213	SINE/tRNA	17	59080103	59080419	-0.778963	1.01929e-14	0
ENSSSCG00000048838	3	116447457	116524248	-512046	TE809_abs_18542	SINE/tRNA	3	115935125	115935411	-0.731297	1.04855e-14	0
ENSSSCG00000013054	2	8361775	8408917	0	TE809_ins_377032	SINE/tRNA	2	8374655	8374670	-0.863436	1.05683e-14	0
ENSSSCG00000001518	7	29835923	29901309	701820	TE809_abs_24773	SINE/tRNA	7	30603129	30603422	0.688294	1.09819e-14	0
ENSSSCG00000057753	2	66599897	66605159	-12827	TE809_ins_126813	LINE/L1	2	66617986	66618002	-1.37379	1.14071e-14	1
ENSSSCG00000039896	1	246973437	247027527	-228829	TE809_ins_260962	SINE/tRNA	1	246744575	246744608	-1.35017	1.14177e-14	0
ENSSSCG00000001844	7	55236349	55250797	470959	TE809_abs_25131	SINE/tRNA	7	54765196	54765390	-0.748665	1.17528e-14	0
ENSSSCG00000010840	10	11950902	12322359	10010	TE809_abs_3377	SINE/tRNA	10	11940607	11940892	-0.713869	1.18141e-14	0
ENSSSCG00000039425	18	14556833	14593252	443282	TE809_ins_370622	SINE/tRNA	18	14113540	14113551	-0.736676	1.25145e-14	0
ENSSSCG00000022758	15	118295120	118335835	-814722	TE809_abs_33546	LINE/L1	15	119150557	119156577	-0.787986	1.25506e-14	0
ENSSSCG00000030206	9	786651	936723	996191	TE809_ins_493651	SINE/tRNA	9	1932914	1932929	-0.75692	1.25506e-14	0
ENSSSCG00000016565	18	18740846	18761718	-200728	TE809_ins_371283	SINE/tRNA	18	18540100	18540118	-0.737193	1.28593e-14	1
ENSSSCG00000061473	12	34902951	34903165	-174149	TE809_ins_289946	SINE/tRNA	12	35077314	35077331	1.13311	1.29386e-14	0
ENSSSCG00000021739	2	18456020	18611782	0	TE809_abs_15380	SINE/tRNA	2	18607827	18608128	1.12085	1.36933e-14	0
ENSSSCG00000053351	10	29066179	29080757	319960	TE809_ins_268977	SINE/tRNA	10	29400717	29400732	-0.777532	1.39106e-14	0
ENSSSCG00000061518	X	110760029	110760285	66596	TE809_ins_519894	SINE/tRNA	X	110826881	110826893	-0.858786	1.42041e-14	0
ENSSSCG00000058155	6	36288548	36293712	7950	TE809_ins_445127	SINE/tRNA	6	36301662	36301677	0.823492	1.42041e-14	0
ENSSSCG00000009711	14	20014275	20039332	0	TE809_abs_9202	SINE/tRNA	14	20026224	20026495	-0.687218	1.43939e-14	0
ENSSSCG00000035189	15	31779243	31790465	624535	TE809_abs_11018	SINE/tRNA	15	31154405	31154708	0.767217	1.45038e-14	0
ENSSSCG00000010699	14	131412631	131592789	573	TE809_ins_333764	SINE/tRNA	14	131412040	131412058	-0.779127	1.45038e-14	0
ENSSSCG00000031302	8	475889	496002	-247954	TE809_abs_26051	SINE/tRNA	8	743956	744271	-0.716386	1.4554e-14	0
ENSSSCG00000000002	5	3227817	3242789	-69076	TE809_abs_20510	SINE/tRNA	5	3311865	3312132	1.14639	1.47701e-14	0
ENSSSCG00000006156	4	56471898	56603617	0	TE809_ins_416537	SINE/tRNA	4	56506084	56506135	-0.7601	1.47701e-14	0
ENSSSCG00000038619	6	83411554	83446834	493716	TE809_abs_23121	SINE/tRNA	6	82917564	82917838	-0.68433	1.47729e-14	0
ENSSSCG00000001917	7	59703290	59733777	-950563	TE809_ins_469799	SINE/tRNA	7	60684340	60684353	-0.780533	1.52943e-14	0
ENSSSCG00000000577	5	51862864	51917757	89229	TE809_abs_21217	SINE/tRNA	5	52006986	52007278	-0.742726	1.52943e-14	0
ENSSSCG00000016627	18	28859113	28910934	-161023	TE809_ins_372542	SINE/tRNA	18	28698072	28698090	0.708334	1.53381e-14	0
ENSSSCG00000058397	1	51360897	51363966	633746	TE809_abs_690	SINE/tRNA	1	50726875	50727151	0.782258	1.53972e-14	0
ENSSSCG00000033830	6	52476118	52477532	260331	TE809_abs_22804	SINE/tRNA	6	52737863	52738135	1.05312	1.5551e-14	0
ENSSSCG00000024071	12	47845556	47856401	-695447	TE809_ins_292730	SINE/tRNA	12	48551848	48551887	-0.889083	1.56819e-14	0
ENSSSCG00000063201	1	269081273	269084840	208101	TE809_abs_3133	SINE/tRNA	1	268872894	268873172	0.767608	1.57217e-14	0
ENSSSCG00000008309	3	69889453	69894680	493782	TE809_ins_402905	SINE/tRNA	3	69395655	69395671	1.13248	1.57438e-14	0
ENSSSCG00000056914	9	60829334	60834134	1097	TE809_ins_501564	SINE/tRNA	9	60835231	60835246	0.86848	1.57782e-14	0
ENSSSCG00000002714	6	12682185	12768728	739408	TE809_ins_442121	SINE/tRNA	6	13508136	13508149	-0.733761	1.57993e-14	0
ENSSSCG00000008194	3	56610305	56620164	-41595	TE809_ins_401299	SINE/tRNA	3	56568696	56568710	-0.715773	1.58314e-14	0
ENSSSCG00000015792	15	46383433	46445643	217110	TE809_abs_11165	SINE/tRNA	15	46166049	46166323	0.729245	1.60141e-14	0
ENSSSCG00000016130	15	109578474	109589813	-120609	TE809_abs_11903	SINE/tRNA	15	109457573	109457865	0.851511	1.61827e-14	0
ENSSSCG00000061592	1	19806766	19893339	129129	TE809_ins_1203	LINE/L1	1	20022468	20022483	0.735481	1.64497e-14	0
ENSSSCG00000007352	17	41900675	41979030	-220863	TE809_ins_366134	SINE/tRNA	17	41679798	41679812	0.700345	1.6672e-14	0
ENSSSCG00000010966	10	32110066	32112734	-138214	TE809_ins_269322	SINE/tRNA	10	31971837	31971852	-0.773961	1.74492e-14	0
ENSSSCG00000003404	6	70724591	70736236	659194	TE809_ins_448733	SINE/tRNA	6	70065358	70065397	0.763186	1.78284e-14	0
ENSSSCG00000024257	1	224960876	225042308	0	TE809_ins_258569	SINE/tRNA	1	225028316	225028422	-0.891208	1.79455e-14	0
ENSSSCG00000025425	6	13471834	13506419	-48301	TE809_ins_442101	SINE/tRNA	6	13423520	13423533	-0.781523	1.81592e-14	0
ENSSSCG00000050056	18	50033520	50042968	15756	TE809_ins_375498	SINE/tRNA	18	50058724	50058761	0.788063	1.868e-14	0
ENSSSCG00000011610	13	70917478	71007271	-386477	TE809_ins_303029	SINE/tRNA	13	70530987	70531001	0.821641	1.868e-14	0
ENSSSCG00000006032	4	29017518	29079270	638185	TE809_abs_19130	SINE/tRNA	4	28379047	28379333	0.743517	1.88081e-14	0
ENSSSCG00000009870	14	38471166	38484155	818472	TE809_abs_9468	SINE/tRNA	14	37652410	37652694	-0.671685	1.91801e-14	0
ENSSSCG00000007465	17	51259814	51334020	0	TE809_ins_367459	SINE/tRNA	17	51269334	51269361	-0.870916	1.92217e-14	0
ENSSSCG00000007980	3	41410819	41437203	-756828	TE809_ins_399732	SINE/tRNA	3	42194031	42194056	0.693457	1.93389e-14	0
ENSSSCG00000041625	8	82380150	82398579	-110552	TE809_abs_27022	SINE/tRNA	8	82509131	82509414	0.756791	1.97296e-14	0
ENSSSCG00000010198	14	61087671	61125980	-312487	TE809_ins_325561	SINE/tRNA	14	60775147	60775184	0.698496	2.04896e-14	0
ENSSSCG00000010211	14	63175656	63299373	0	TE809_ins_325842	SINE/tRNA	14	63283958	63283975	0.705475	2.0769e-14	0
ENSSSCG00000007135	17	31072739	31195030	0	TE809_abs_13778	SINE/tRNA	17	31141185	31141470	-0.853008	2.08766e-14	0
ENSSSCG00000011516	13	53083646	53124240	215099	TE809_ins_301587	SINE/tRNA	13	52868529	52868547	-0.729275	2.09569e-14	0
ENSSSCG00000006074	4	38011815	38306773	824197	TE809_abs_19270	SINE/tRNA	4	39130970	39131274	-0.813094	2.09569e-14	0
ENSSSCG00000017865	12	49730956	49753043	-774425	TE809_abs_6302	SINE/tRNA	12	48956236	48956531	-0.954439	2.11604e-14	0
ENSSSCG00000044406	2	428304	433528	9032	TE809_abs_15118	SINE/tRNA	2	442560	442851	-0.652653	2.12008e-14	0
ENSSSCG00000043503	13	121387084	121399142	-175319	TE809_abs_7893	SINE/tRNA	13	121211471	121211765	-0.686232	2.12592e-14	0
ENSSSCG00000042386	3	26406608	26411601	-26722	TE809_abs_17405	SINE/tRNA	3	26379617	26379886	-0.790675	2.12592e-14	0
ENSSSCG00000000798	5	74868586	74893698	30331	TE809_ins_436559	SINE/tRNA	5	74838242	74838255	0.718915	2.14335e-14	1
ENSSSCG00000062413	12	34902950	34903165	-174149	TE809_ins_289946	SINE/tRNA	12	35077314	35077331	1.12318	2.14351e-14	0
ENSSSCG00000032999	1	222412510	222454776	-461680	TE809_abs_2510	SINE/tRNA	1	221950542	221950830	0.766964	2.2091e-14	0
ENSSSCG00000004293	1	54460641	54547216	808427	TE809_ins_241528	SINE/tRNA	1	53652199	53652214	-0.881897	2.2091e-14	0
ENSSSCG00000044001	11	7175071	7185661	-146201	TE809_ins_275728	SINE/tRNA	11	7331862	7331872	1.18067	2.21379e-14	0
ENSSSCG00000042616	15	51452148	51511233	704761	TE809_abs_11209	SINE/tRNA	15	50747105	50747387	-0.735902	2.22911e-14	0
ENSSSCG00000046518	14	48943547	48944712	-254596	TE809_ins_324308	SINE/tRNA	14	48688926	48688951	0.693396	2.30997e-14	0
ENSSSCG00000000185	5	15033059	15049735	-481421	TE809_abs_20736	SINE/tRNA	5	15531156	15531435	0.818778	2.34092e-14	0
ENSSSCG00000008213	3	57968384	57986441	628100	TE809_abs_17754	SINE/tRNA	3	58614541	58614839	-0.70263	2.34141e-14	0
ENSSSCG00000001235	7	22731275	22743146	-814756	TE809_ins_464621	SINE/tRNA	7	21916504	21916519	1.4749	2.35765e-14	0
ENSSSCG00000015802	15	47017103	47038190	-1453	TE809_ins_339782	SINE/tRNA	15	47015632	47015650	-0.866962	2.37624e-14	0
ENSSSCG00000009221	8	131318190	131328105	58189	TE809_abs_36072	LINE/L1	8	131259772	131260001	-0.742318	2.37774e-14	0
ENSSSCG00000004180	1	30981600	30993258	40176	TE809_ins_239033	SINE/tRNA	1	31033434	31033447	1.02561	2.37774e-14	0
ENSSSCG00000035893	X	12183797	12224964	-96257	TE809_ins_512244	SINE/tRNA	X	12321221	12321231	-0.755667	2.37774e-14	0
ENSSSCG00000062072	13	30605956	30615924	0	TE809_ins_299160	SINE/tRNA	13	30614662	30614677	-0.99135	2.71665e-14	0
ENSSSCG00000057215	6	72103145	72172226	-364799	TE809_ins_448950	SINE/tRNA	6	71738332	71738346	0.824554	2.82385e-14	0
ENSSSCG00000005322	1	236508999	236529128	-903411	TE809_abs_2636	SINE/tRNA	1	235605300	235605588	1.045	2.86657e-14	0
ENSSSCG00000009699	14	15718679	15760767	97426	TE809_ins_320052	SINE/tRNA	14	15858193	15858208	-0.697259	2.90534e-14	0
ENSSSCG00000026233	2	97648324	97688158	0	TE809_ins_387523	SINE/tRNA	2	97677948	97677961	0.861287	2.90534e-14	0
ENSSSCG00000059700	4	127037438	127049680	445240	TE809_abs_20449	SINE/tRNA	4	127494920	127495245	-0.710003	2.92349e-14	0
ENSSSCG00000002632	7	52605290	52652876	432889	TE809_abs_25098	SINE/tRNA	7	52172113	52172401	-0.752561	2.94662e-14	0
ENSSSCG00000031724	4	1450148	1455889	-122271	TE809_ins_410482	SINE/tRNA	4	1327862	1327877	-0.74561	2.96496e-14	0
ENSSSCG00000050522	11	52175809	52356741	-32681	TE809_ins_281765	SINE/tRNA	11	52143110	52143128	-0.692242	2.9846e-14	0
ENSSSCG00000023973	6	63307696	63335201	290365	TE809_abs_22896	SINE/tRNA	6	63017035	63017331	-0.684741	3.14019e-14	0
ENSSSCG00000057022	4	36456224	36460899	-782355	TE809_abs_19214	SINE/tRNA	4	35673603	35673869	0.684326	3.15066e-14	0
ENSSSCG00000000473	5	30488329	30511533	-12908	TE809_ins_430620	SINE/tRNA	5	30524441	30524506	-0.913042	3.15066e-14	0
ENSSSCG00000058854	6	47223439	47224226	445616	TE809_abs_22758	SINE/tRNA	6	47669842	47670140	0.726013	3.18836e-14	0
ENSSSCG00000061538	2	83518879	83618490	0	TE809_abs_16117	SINE/tRNA	2	83534268	83534543	-0.635897	3.20046e-14	0
ENSSSCG00000010334	14	82051452	82067976	-65622	TE809_ins_328126	SINE/tRNA	14	81985816	81985830	1.04331	3.20046e-14	0
ENSSSCG00000062258	7	7328840	7330657	124659	TE809_ins_462436	SINE/tRNA	7	7455316	7455330	0.684176	3.28293e-14	0
ENSSSCG00000009944	14	42062894	42145123	0	TE809_ins_323583	SINE/tRNA	14	42113518	42113532	0.772621	3.29351e-14	0
ENSSSCG00000040317	1	7679353	7689560	150651	TE809_abs_86	SINE/tRNA	1	7840211	7840492	0.774132	3.3467e-14	0
ENSSSCG00000003940	6	167809094	167812117	-570322	TE809_ins_461100	SINE/tRNA	6	167238756	167238772	0.83338	3.37232e-14	0
ENSSSCG00000012448	X	63430022	63437032	828727	TE809_ins_516256	SINE/tRNA	X	62601269	62601295	-0.792927	3.375e-14	0
ENSSSCG00000033107	1	8556060	8563676	364609	TE809_ins_235804	SINE/tRNA	1	8928285	8928299	1.27227	3.45759e-14	0
ENSSSCG00000054161	X	70636352	70640381	-669317	TE809_ins_227973	LINE/L1	X	71309698	71309710	-0.683258	3.47534e-14	0
ENSSSCG00000008978	8	71713804	71725674	-702091	TE809_ins_485395	SINE/tRNA	8	72427765	72427779	0.945004	3.49055e-14	0
ENSSSCG00000035186	6	105414632	105422294	456026	TE809_ins_173592	LINE/L1	6	104958591	104958606	-0.658958	3.52336e-14	0
ENSSSCG00000007705	3	10609858	10633370	-229232	TE809_abs_17129	SINE/tRNA	3	10380367	10380626	0.702205	3.528e-14	0
ENSSSCG00000005724	1	272095359	272170747	-287547	TE809_abs_3198	SINE/tRNA	1	272458294	272458562	-0.707028	3.55101e-14	0
ENSSSCG00000007763	3	17375355	17380880	-379137	TE809_abs_17277	SINE/tRNA	3	17760017	17760304	-1.59495	3.58102e-14	0
ENSSSCG00000058372	4	104568881	104574009	-21090	TE809_abs_20089	SINE/tRNA	4	104595099	104595404	-0.724554	3.58102e-14	0
ENSSSCG00000053919	4	18277978	18282631	-20792	TE809_abs_18987	SINE/tRNA	4	18303423	18303694	-0.979286	3.72105e-14	0
ENSSSCG00000031769	2	3031104	3060813	-1066	TE809_abs_15131	SINE/tRNA	2	3061879	3062151	-0.817317	3.77304e-14	0
ENSSSCG00000015327	9	74276909	74347588	-387164	TE809_abs_28865	SINE/tRNA	9	73889442	73889745	-1.11847	3.83695e-14	1
ENSSSCG00000060019	5	8735383	8738799	181023	TE809_ins_427464	SINE/tRNA	5	8919822	8919837	1.01585	3.85374e-14	0
ENSSSCG00000016756	18	51131585	51185435	386970	TE809_ins_375625	SINE/tRNA	18	50744600	50744615	-0.754995	3.92926e-14	0
ENSSSCG00000003711	6	108969949	108997297	0	TE809_ins_453933	SINE/tRNA	6	108970128	108970140	0.816972	4.0102e-14	0
ENSSSCG00000010756	14	138499310	138771540	-166272	TE809_ins_334594	SINE/tRNA	14	138333026	138333038	-1.12957	4.02886e-14	0
ENSSSCG00000039890	11	4746404	4748893	1266	TE809_abs_4372	SINE/tRNA	11	4750159	4750419	0.738476	4.02886e-14	0
ENSSSCG00000014433	2	150526175	150537517	-12626	TE809_ins_393949	SINE/tRNA	2	150513538	150513549	-0.811605	4.02886e-14	0
ENSSSCG00000008642	3	126920979	127082932	0	TE809_abs_18680	SINE/tRNA	3	126947247	126947518	-0.732762	4.03619e-14	0
ENSSSCG00000039929	6	51734321	51757553	-895796	TE809_ins_447178	SINE/tRNA	6	52653349	52653364	0.729668	4.12254e-14	0
ENSSSCG00000023091	4	90195853	90205215	-695730	TE809_ins_420424	SINE/tRNA	4	89500077	89500123	-1.2317	4.16182e-14	0
ENSSSCG00000034647	6	92541508	92547830	628701	TE809_abs_23250	SINE/tRNA	6	91912498	91912807	-0.720002	4.16805e-14	0
ENSSSCG00000017819	12	47944149	48009586	-542262	TE809_ins_292730	SINE/tRNA	12	48551848	48551887	-0.862672	4.18801e-14	0
ENSSSCG00000016226	15	124472236	124554990	196243	TE809_abs_12084	SINE/tRNA	15	124275718	124275993	-0.907674	4.20339e-14	0
ENSSSCG00000001849	7	55351088	55373881	585698	TE809_abs_25131	SINE/tRNA	7	54765196	54765390	-0.715391	4.204e-14	0
ENSSSCG00000042400	4	89113794	89115980	9746	TE809_ins_420332	SINE/tRNA	4	89125726	89125772	0.770001	4.22611e-14	0
ENSSSCG00000023680	3	8357290	8364661	-81954	TE809_abs_17097	SINE/tRNA	3	8275044	8275336	0.69659	4.23229e-14	0
ENSSSCG00000034493	13	160158260	160224819	0	TE809_ins_312178	SINE/tRNA	13	160217718	160217728	0.925433	4.23229e-14	0
ENSSSCG00000015525	9	120860105	120885919	-282111	TE809_ins_508346	SINE/tRNA	9	120577978	120577994	-0.698559	4.24612e-14	0
ENSSSCG00000061235	9	31994832	31999723	-234038	TE809_ins_498136	SINE/tRNA	9	31760781	31760794	0.818225	4.41857e-14	0
ENSSSCG00000037566	6	88704563	88712853	-169246	TE809_ins_451295	SINE/tRNA	6	88882099	88882112	1.23331	4.41857e-14	0
ENSSSCG00000002720	6	13266061	13282567	986487	TE809_ins_442235	SINE/tRNA	6	14269054	14269070	0.820254	4.41857e-14	0
ENSSSCG00000058592	12	22743570	22749823	-730349	TE809_ins_288480	SINE/tRNA	12	23480172	23480187	1.47986	4.41857e-14	0
ENSSSCG00000029169	1	266096195	266346210	0	TE809_abs_3083	SINE/tRNA	1	266323624	266323768	0.672485	4.41857e-14	0
ENSSSCG00000038474	6	63656120	63657472	-353719	TE809_ins_448289	SINE/tRNA	6	64011191	64011216	0.821109	4.44054e-14	0
ENSSSCG00000006988	17	5279005	5329511	-36781	TE809_ins_360276	SINE/tRNA	17	5242197	5242224	1.00467	4.57552e-14	0
ENSSSCG00000045287	17	44331489	44354290	-701340	TE809_abs_13998	SINE/tRNA	17	43629865	43630149	-0.738631	4.615e-14	0
ENSSSCG00000024189	2	140878071	141118059	288169	TE809_ins_392662	SINE/tRNA	2	140589861	140589902	1.34717	4.63404e-14	0
ENSSSCG00000035020	8	5056818	5418329	0	TE809_ins_478199	SINE/tRNA	8	5325375	5325391	0.676758	4.64432e-14	0
ENSSSCG00000023415	1	82251357	82279687	1958	TE809_ins_7955	LINE/L1	1	82281645	82281649	0.973106	4.66991e-14	0
ENSSSCG00000022525	9	113364880	113394389	-19734	TE809_abs_37216	LINE/L1|SINE/tRNA	9	113414123	113414426	0.708939	4.68184e-14	0
ENSSSCG00000040951	2	383800	384841	-57719	TE809_abs_15118	SINE/tRNA	2	442560	442851	-0.649699	4.82587e-14	0
ENSSSCG00000022957	11	359591	419653	0	TE809_ins_274675	SINE/tRNA	11	376338	376347	-0.769973	4.87268e-14	0
ENSSSCG00000024876	1	8562845	8635462	-362011	TE809_ins_235824	SINE/tRNA	1	8997473	8997484	1.22678	4.88159e-14	0
ENSSSCG00000000800	5	74806153	74834428	496917	TE809_ins_436494	SINE/tRNA	5	74309222	74309236	-0.78316	4.90268e-14	0
ENSSSCG00000010466	14	103515796	103517641	-72615	TE809_ins_330317	SINE/tRNA	14	103590256	103590270	0.683616	4.97289e-14	0
ENSSSCG00000049444	4	18284593	18290303	-13120	TE809_abs_18987	SINE/tRNA	4	18303423	18303694	-0.985277	5.00151e-14	0
ENSSSCG00000037561	11	78293470	78402083	125852	TE809_abs_5437	SINE/tRNA	11	78527935	78528212	-0.748948	5.00283e-14	0
ENSSSCG00000054119	13	82558508	82562880	-34354	TE809_abs_32657	LINE/L1	13	82523925	82524154	-0.772816	5.00616e-14	0
ENSSSCG00000054804	14	99005460	99011316	-97620	TE809_ins_329793	SINE/tRNA	14	99108936	99108955	0.692807	5.08261e-14	0
ENSSSCG00000016827	16	20512281	20522181	641784	TE809_ins_352968	SINE/tRNA	16	21163965	21163979	1.00476	5.13286e-14	0
ENSSSCG00000029624	8	3812258	3828108	575459	TE809_ins_190432	LINE/L1	8	3236783	3236799	-0.703582	5.14431e-14	0
ENSSSCG00000027665	17	33735841	33756075	187034	TE809_ins_364568	SINE/tRNA	17	33943109	33943122	1.04084	5.16114e-14	0
ENSSSCG00000027453	2	8524409	8534265	141673	TE809_ins_377042	SINE/tRNA	2	8382722	8382736	1.14873	5.16315e-14	0
ENSSSCG00000053199	8	66464768	66487198	927921	TE809_ins_484688	SINE/tRNA	8	65536834	65536847	0.685547	5.23184e-14	0
ENSSSCG00000052348	7	75002728	75003934	10270	TE809_ins_471354	SINE/tRNA	7	75014204	75014220	-0.785395	5.37572e-14	0
ENSSSCG00000038580	6	54077432	54080514	376252	TE809_ins_447319	SINE/tRNA	6	53701177	53701180	-0.760941	5.50705e-14	0
ENSSSCG00000061550	9	9997952	10008887	-906157	TE809_abs_27899	SINE/tRNA	9	9091543	9091795	0.692055	5.87362e-14	0
ENSSSCG00000040571	8	19701023	19715088	-525117	TE809_abs_26266	SINE/tRNA	8	19175639	19175906	-0.806999	6.01881e-14	0
ENSSSCG00000021309	10	43434445	43493892	140629	TE809_ins_270877	SINE/tRNA	10	43293807	43293816	-0.738152	6.0868e-14	0
ENSSSCG00000031267	4	38491286	38574255	-557914	TE809_ins_414747	SINE/tRNA	4	37933359	37933372	0.935458	6.10015e-14	0
ENSSSCG00000004193	1	31722722	31796595	0	TE809_ins_239144	SINE/tRNA	1	31730891	31730903	-0.869785	6.11103e-14	0
ENSSSCG00000014406	2	147109587	147191614	-15770	TE809_ins_393550	SINE/tRNA	2	147207384	147207390	-0.800889	6.11103e-14	0
ENSSSCG00000063058	3	42978266	42987549	-863588	TE809_ins_399938	SINE/tRNA	3	43851137	43851150	0.696055	6.18921e-14	0
ENSSSCG00000015631	9	136580363	136741756	-501968	TE809_ins_511032	SINE/tRNA	9	137243724	137243738	-0.673741	6.25378e-14	0
ENSSSCG00000020823	2	9052071	9064886	-8023	TE809_ins_377221	SINE/tRNA	2	9044030	9044048	0.762201	6.32457e-14	0
ENSSSCG00000015844	15	54382568	54433984	273143	TE809_ins_340566	SINE/tRNA	15	54707127	54707143	-1.30446	6.35472e-14	0
ENSSSCG00000027131	18	18667366	18723067	127248	TE809_ins_371283	SINE/tRNA	18	18540100	18540118	-0.729203	6.41759e-14	0
ENSSSCG00000001882	7	58261770	58268522	-742045	TE809_abs_25185	SINE/tRNA	7	59010567	59010861	0.735104	6.50502e-14	0
ENSSSCG00000055127	6	152400857	152415884	-869296	TE809_abs_23979	SINE/tRNA	6	151531248	151531561	0.89005	6.51271e-14	0
ENSSSCG00000013337	2	33227975	33296559	-555682	TE809_abs_34139	LINE/L1	2	33852241	33859333	-0.78571	6.51353e-14	0
ENSSSCG00000037869	18	23881967	23900855	-933583	TE809_ins_371892	SINE/tRNA	18	22948370	22948384	1.15155	6.53551e-14	0
ENSSSCG00000032607	6	79589046	79649644	818235	TE809_ins_449998	SINE/tRNA	6	80467879	80467896	-0.950333	6.58538e-14	0
ENSSSCG00000009684	14	13335421	13768423	-171201	TE809_abs_9129	SINE/tRNA	14	13163934	13164220	0.693259	6.63539e-14	0
ENSSSCG00000011117	10	59898923	60090229	-2877	TE809_ins_273638	SINE/tRNA	10	59896031	59896046	0.754619	6.67221e-14	0
ENSSSCG00000037918	14	87928722	87930937	269912	TE809_abs_10010	SINE/tRNA	14	88200849	88201138	1.2615	6.76475e-14	0
ENSSSCG00000038399	13	189278946	189290229	-297560	TE809_ins_314873	SINE/tRNA	13	189587789	189587808	-0.747747	6.76924e-14	0
ENSSSCG00000008353	3	74085228	74108927	-45881	TE809_abs_17982	SINE/tRNA	3	74039036	74039347	-0.718099	6.89486e-14	0
ENSSSCG00000006982	17	4855346	4928664	-238129	TE809_ins_360156	SINE/tRNA	17	4617203	4617217	0.810871	6.9036e-14	0
ENSSSCG00000029837	11	25064772	25457134	-476224	TE809_ins_278692	SINE/tRNA	11	24588533	24588548	0.703177	7.04129e-14	0
ENSSSCG00000009489	11	62438454	63560897	-24650	TE809_abs_5193	SINE/tRNA	11	62413517	62413804	-0.696792	7.07248e-14	0
ENSSSCG00000020988	6	53718936	53726017	-726569	TE809_ins_447238	SINE/tRNA	6	52992354	52992367	0.707282	7.28863e-14	0
ENSSSCG00000010277	14	74223116	74274646	205132	TE809_ins_81080	LINE/L1	14	74479778	74479793	-0.702581	7.42212e-14	0
ENSSSCG00000031977	6	166495764	166512648	-341297	TE809_ins_460897	SINE/tRNA	6	166154453	166154467	-1.19975	7.49682e-14	0
ENSSSCG00000007160	17	32479978	32491396	592618	TE809_ins_113932	LINE/L1	17	33084014	33084028	-1.26454	7.57971e-14	0
ENSSSCG00000032765	2	61743538	61760247	36898	TE809_ins_383419	SINE/tRNA	2	61706625	61706640	-1.40865	7.57971e-14	0
ENSSSCG00000054023	8	95162412	95167820	-587647	TE809_ins_487984	SINE/tRNA	8	95755467	95755482	0.707491	7.63147e-14	0
ENSSSCG00000021451	1	183876920	183903897	-6896	TE809_ins_254655	SINE/tRNA	1	183870008	183870024	-0.891179	7.65595e-14	1
ENSSSCG00000033983	5	6208549	6217374	0	TE809_abs_20556	SINE/tRNA	5	6212338	6212642	-0.751118	7.7153e-14	0
ENSSSCG00000029161	3	131295258	131304309	-41634	TE809_ins_410310	SINE/tRNA	3	131253609	131253624	-0.699651	7.8043e-14	0
ENSSSCG00000030901	7	24325951	24334955	434243	TE809_abs_24689	SINE/tRNA	7	24769198	24769496	1.58829	7.98925e-14	0
ENSSSCG00000048572	13	197003105	197005769	12252	TE809_ins_315908	SINE/tRNA	13	196990792	196990853	0.819839	8.17848e-14	0
ENSSSCG00000006213	4	68250647	68285405	0	TE809_ins_418088	SINE/tRNA	4	68283904	68283918	-0.871527	8.33673e-14	0
ENSSSCG00000022948	6	42669094	42714267	-85958	TE809_ins_445830	SINE/tRNA	6	42800225	42800308	0.898061	8.397e-14	0
ENSSSCG00000016437	18	5865731	5888590	-881122	TE809_abs_14305	SINE/tRNA	18	4984036	4984609	-0.730301	8.54453e-14	0
ENSSSCG00000008482	3	101567271	101571717	-843517	TE809_ins_406785	SINE/tRNA	3	102415234	102415262	0.948519	8.64527e-14	0
ENSSSCG00000009240	8	135250076	135279045	-179645	TE809_abs_27720	SINE/tRNA	8	135070140	135070431	-0.748847	8.68902e-14	0
ENSSSCG00000062393	15	131738174	131742797	-928189	TE809_ins_349413	SINE/tRNA	15	130809968	130809985	1.30343	8.88296e-14	0
ENSSSCG00000016960	16	47499670	47529702	-414135	TE809_abs_12927	SINE/tRNA	16	47085252	47085535	0.817686	8.88296e-14	0
ENSSSCG00000037061	13	206722597	206735997	-29716	TE809_abs_8857	SINE/tRNA	13	206692584	206692881	-0.685831	8.98073e-14	0
ENSSSCG00000013497	2	74540871	74567837	-47305	TE809_ins_384669	SINE/tRNA	2	74615142	74615157	-0.938356	9.22569e-14	0
ENSSSCG00000029256	6	165811248	165824896	-1621	TE809_abs_24230	SINE/tRNA	6	165826517	165826824	-1.30179	9.23208e-14	0
ENSSSCG00000056248	13	28230854	28237100	-551513	TE809_ins_298653	SINE/tRNA	13	27679327	27679341	1.53616	9.25062e-14	0
ENSSSCG00000009708	14	19768777	19792256	807728	TE809_abs_9212	SINE/tRNA	14	20599984	20600287	-0.674464	9.31666e-14	0
ENSSSCG00000049079	2	36687929	36699462	12795	TE809_ins_380835	SINE/tRNA	2	36712257	36712272	1.24539	9.48679e-14	0
ENSSSCG00000036294	6	42574072	42583926	-50280	TE809_abs_22682	SINE/tRNA	6	42523485	42523792	0.755422	9.65688e-14	0
ENSSSCG00000008772	8	29118515	29190565	-88665	TE809_ins_480954	SINE/tRNA	8	29279230	29279244	-0.74435	9.65688e-14	0
ENSSSCG00000010566	14	112638205	112736056	185088	TE809_ins_331493	SINE/tRNA	14	112453094	112453117	-1.32996	9.72685e-14	0
ENSSSCG00000036560	5	101693247	101797838	-211435	TE809_ins_440174	SINE/tRNA	5	101481796	101481812	-0.686963	9.85118e-14	0
ENSSSCG00000035628	15	31974725	31979059	-201298	TE809_ins_338288	SINE/tRNA	15	31773368	31773427	-0.689239	9.96151e-14	0
ENSSSCG00000025686	10	12434770	12490409	-219757	TE809_ins_266265	SINE/tRNA	10	12215000	12215013	-0.727879	9.99883e-14	0
ENSSSCG00000014568	9	665283	703382	-442696	TE809_abs_27777	SINE/tRNA	9	222279	222587	0.722955	1.05192e-13	0
ENSSSCG00000014331	2	140346224	140418527	798832	TE809_abs_16838	SINE/tRNA	2	141217359	141217623	-0.802426	1.07946e-13	0
ENSSSCG00000007985	3	41318890	41330273	863758	TE809_ins_399732	SINE/tRNA	3	42194031	42194056	0.62603	1.08874e-13	0
ENSSSCG00000015602	9	131275627	131354592	0	TE809_ins_218989	LINE/L1	9	131294616	131294633	-0.866464	1.09576e-13	0
ENSSSCG00000012434	X	61584849	61872287	-728982	TE809_ins_516256	SINE/tRNA	X	62601269	62601295	-0.71604	1.09576e-13	0
ENSSSCG00000057971	7	74783904	74787028	-486462	TE809_abs_25366	SINE/tRNA	7	75273490	75273772	-0.749586	1.10509e-13	0
ENSSSCG00000048556	7	116784935	116787187	-184643	TE809_abs_25998	SINE/tRNA	7	116971830	116972172	-0.618151	1.11754e-13	0
ENSSSCG00000050204	7	2503560	2527735	-1471	TE809_ins_180952	LINE/L1	7	2502086	2502089	-0.847236	1.13192e-13	0
ENSSSCG00000055843	12	3692187	3696992	262349	TE809_abs_5474	SINE/tRNA	12	3959341	3959638	-0.713839	1.13765e-13	0
ENSSSCG00000007554	3	756430	775983	0	TE809_ins_394129	SINE/tRNA	3	775440	775457	-0.857013	1.14393e-13	0
ENSSSCG00000032942	16	250218	321929	-93034	TE809_ins_350407	SINE/tRNA	16	414963	414981	0.688676	1.15503e-13	0
ENSSSCG00000050206	15	71274562	71279703	-820	TE809_abs_37070	LINE/L1|SINE/tRNA	15	71270950	71273742	0.673759	1.18831e-13	0
ENSSSCG00000006016	4	21954875	22058699	129035	TE809_abs_34721	LINE/L1	4	22187734	22189530	-0.70649	1.22608e-13	0
ENSSSCG00000027907	2	77735596	77743344	-330495	TE809_abs_16041	SINE/tRNA	2	78073839	78074117	-1.48364	1.24155e-13	0
ENSSSCG00000008316	3	71500338	71512955	-453758	TE809_abs_17955	SINE/tRNA	3	71966713	71967023	-0.747194	1.26427e-13	0
ENSSSCG00000014948	9	26170414	26187619	286295	TE809_ins_497444	SINE/tRNA	9	26473914	26473930	0.793368	1.27016e-13	0
ENSSSCG00000006845	4	111233992	111293964	0	TE809_abs_20184	SINE/tRNA	4	111264351	111264655	-0.715559	1.30783e-13	0
ENSSSCG00000038958	9	114262792	114797674	-450378	TE809_abs_29342	SINE/tRNA	9	113812094	113812414	0.695816	1.31012e-13	0
ENSSSCG00000023585	6	87992828	88017130	824362	TE809_ins_451285	SINE/tRNA	6	88841492	88841523	-1.21908	1.31012e-13	0
ENSSSCG00000014976	9	31720850	31994581	0	TE809_ins_498136	SINE/tRNA	9	31760781	31760794	0.79438	1.31229e-13	0
ENSSSCG00000009446	11	30511276	30611727	670816	TE809_ins_279610	SINE/tRNA	11	31282543	31282562	-0.668664	1.34257e-13	0
ENSSSCG00000000029	5	5561506	5692328	-273854	TE809_ins_157976	LINE/L1	5	5287639	5287652	0.781274	1.35542e-13	0
ENSSSCG00000008402	3	85992635	86046908	-9824	TE809_ins_404861	SINE/tRNA	3	85982801	85982811	-0.8828	1.3556e-13	0
ENSSSCG00000009268	11	845476	931648	14991	TE809_ins_274794	SINE/tRNA	11	830445	830485	-0.718468	1.36706e-13	0
ENSSSCG00000001594	7	34740261	35096036	-28613	TE809_ins_466403	SINE/tRNA	7	35124649	35124662	0.778212	1.39286e-13	0
ENSSSCG00000039799	9	3214171	3221587	-873979	TE809_ins_493812	SINE/tRNA	9	4095566	4095582	-0.952515	1.41109e-13	0
ENSSSCG00000021065	3	38763448	38781988	-929659	TE809_ins_399565	SINE/tRNA	3	39711647	39711711	0.699633	1.44181e-13	0
ENSSSCG00000029761	6	87381	89746	-29358	TE809_abs_22071	SINE/tRNA	6	57678	58023	-0.900162	1.50382e-13	0
ENSSSCG00000016127	15	109409772	109451676	-39078	TE809_abs_11905	SINE/tRNA	15	109490754	109491035	-0.790183	1.50916e-13	0
ENSSSCG00000006363	4	89296283	89302941	650106	TE809_ins_420250	SINE/tRNA	4	88646163	88646177	0.696171	1.51381e-13	0
ENSSSCG00000009860	14	35444282	35575705	301345	TE809_ins_322715	SINE/tRNA	14	35142912	35142937	-0.725706	1.52895e-13	0
ENSSSCG00000015999	15	84168588	84182860	4714	TE809_ins_344051	SINE/tRNA	15	84163858	84163874	-0.715856	1.53803e-13	1
ENSSSCG00000003835	6	155464853	155530472	0	TE809_abs_24020	SINE/tRNA	6	155477472	155477748	-0.684051	1.55948e-13	0
ENSSSCG00000015747	15	33510930	33606922	0	TE809_ins_338541	SINE/tRNA	15	33582557	33582612	0.700871	1.57244e-13	0
ENSSSCG00000006554	4	95519993	95530846	-524976	TE809_ins_421098	SINE/tRNA	4	94995008	94995017	-0.920683	1.65215e-13	0
ENSSSCG00000031462	6	12555665	12668804	-525034	TE809_ins_442037	SINE/tRNA	6	13193838	13193855	-0.877985	1.66613e-13	0
ENSSSCG00000026922	4	109183346	109204960	1426	TE809_abs_20154	SINE/tRNA	4	109206386	109206661	-0.734909	1.69163e-13	0
ENSSSCG00000049958	16	322130	345950	-252766	TE809_abs_12284	SINE/tRNA	16	69076	69364	0.937151	1.75341e-13	0
ENSSSCG00000007022	17	10779056	10985191	0	TE809_ins_361193	SINE/tRNA	17	10800991	10801029	0.966402	1.77454e-13	0
ENSSSCG00000026940	15	104858101	104894933	-242045	TE809_ins_345972	SINE/tRNA	15	104616039	104616056	-0.777212	1.79249e-13	0
ENSSSCG00000031170	9	33084821	33160311	-12197	TE809_ins_498329	SINE/tRNA	9	33172508	33172516	-0.665686	1.79389e-13	0
ENSSSCG00000036483	14	30793525	30822127	374148	TE809_abs_9373	SINE/tRNA	14	30419062	30419377	-0.692553	1.80143e-13	0
ENSSSCG00000003664	6	95548653	95579964	-279473	TE809_ins_452164	SINE/tRNA	6	95269166	95269180	-0.656776	1.80952e-13	0
ENSSSCG00000033095	10	63599633	63631001	-1415	TE809_abs_4219	SINE/tRNA	10	63597939	63598218	-0.724114	1.89071e-13	0
ENSSSCG00000016570	18	19493614	19514361	650671	TE809_ins_371336	SINE/tRNA	18	18842930	18842943	0.983221	1.96937e-13	0
ENSSSCG00000028695	X	83744540	83747605	-407003	TE809_abs_30741	SINE/tRNA	X	84154608	84154922	0.66975	2.00711e-13	0
ENSSSCG00000016830	16	20618876	20810140	-839618	TE809_ins_353053	SINE/tRNA	16	21649758	21649772	0.804447	2.01674e-13	0
ENSSSCG00000034555	5	62106727	62121371	95776	TE809_abs_21370	SINE/tRNA	5	62217147	62217456	0.714191	2.01714e-13	0
ENSSSCG00000014211	2	117897261	118092175	-144123	TE809_abs_16484	SINE/tRNA	2	117752835	117753138	0.649444	2.02335e-13	1
ENSSSCG00000034720	3	25897556	26022064	0	TE809_abs_17398	SINE/tRNA	3	25975663	25975927	0.872053	2.07084e-13	0
ENSSSCG00000003753	6	128637489	128643120	386150	TE809_ins_455745	SINE/tRNA	6	129029270	129029283	1.04429	2.08016e-13	0
ENSSSCG00000014259	2	132145311	132409915	-504370	TE809_ins_391392	SINE/tRNA	2	131640933	131640941	1.56773	2.09026e-13	0
ENSSSCG00000050565	13	205330606	205339319	-53906	TE809_abs_8847	SINE/tRNA	13	205393225	205393535	0.871428	2.18318e-13	0
ENSSSCG00000025401	6	332243	339142	-140375	TE809_ins_440538	SINE/tRNA	6	479517	479573	0.653272	2.18717e-13	0
ENSSSCG00000005899	4	293709	295789	124230	TE809_abs_18734	SINE/tRNA	4	169170	169479	0.609297	2.22913e-13	0
ENSSSCG00000012910	2	5089472	5095575	-847680	TE809_ins_376609	SINE/tRNA	2	5943255	5943271	1.55598	2.24099e-13	0
ENSSSCG00000007244	17	35856576	35882964	-422428	TE809_ins_364853	SINE/tRNA	17	35434131	35434148	-0.75338	2.24099e-13	0
ENSSSCG00000026794	6	47682430	47703384	12290	TE809_abs_22758	SINE/tRNA	6	47669842	47670140	-0.708465	2.24099e-13	0
ENSSSCG00000027587	4	36746802	36844512	-114512	TE809_abs_19233	SINE/tRNA	4	36959024	36959301	0.825888	2.24153e-13	0
ENSSSCG00000006766	4	106809392	106876846	-80116	TE809_abs_20121	SINE/tRNA	4	106728990	106729276	-0.770029	2.25231e-13	0
ENSSSCG00000023166	12	53163867	53166440	-45272	TE809_ins_293556	SINE/tRNA	12	53211712	53211726	-0.786242	2.27939e-13	0
ENSSSCG00000034479	14	38668119	38674366	-613753	TE809_ins_322976	SINE/tRNA	14	38054353	38054366	1.11151	2.28591e-13	0
ENSSSCG00000012999	2	6997986	7022684	-747465	TE809_ins_376934	SINE/tRNA	2	7770149	7770171	-1.35186	2.31719e-13	0
ENSSSCG00000012494	X	82974271	82980769	3812	TE809_ins_517411	SINE/tRNA	X	82970441	82970459	-0.618794	2.42577e-13	0
ENSSSCG00000016971	16	47917292	47996534	-79430	TE809_abs_12945	SINE/tRNA	16	47837570	47837862	0.747691	2.43947e-13	0
ENSSSCG00000008281	3	68598250	68613631	792266	TE809_abs_17911	SINE/tRNA	3	69405897	69406193	-0.773539	2.45538e-13	0
ENSSSCG00000015707	15	19557894	19799040	-296758	TE809_abs_33276	LINE/L1	15	20095798	20095924	-0.716153	2.45538e-13	0
ENSSSCG00000002996	6	48989173	48999608	88695	TE809_abs_22768	SINE/tRNA	6	49088303	49088589	0.704678	2.50304e-13	0
ENSSSCG00000023672	6	100289822	100291683	-130704	TE809_ins_452861	SINE/tRNA	6	100422387	100422434	0.921957	2.50304e-13	0
ENSSSCG00000016581	18	19841720	19875786	-9624	TE809_ins_371529	SINE/tRNA	18	19885410	19885480	0.835572	2.50499e-13	0
ENSSSCG00000027176	13	28817133	28891685	-762201	TE809_abs_6967	SINE/tRNA	13	28054615	28054932	-0.721773	2.52139e-13	0
ENSSSCG00000010999	10	33399384	33430971	873726	TE809_ins_269711	SINE/tRNA	10	34304697	34304703	0.981082	2.55439e-13	0
ENSSSCG00000053724	8	131443998	131472696	0	TE809_abs_36074	LINE/L1	8	131444696	131444932	0.720939	2.55954e-13	0
ENSSSCG00000037521	8	66340550	66372277	0	TE809_abs_35933	LINE/L1	8	66348327	66355739	-0.799163	2.60391e-13	0
ENSSSCG00000040918	1	21412287	21430195	562391	TE809_abs_299	SINE/tRNA	1	20849613	20849896	-0.795191	2.67483e-13	0
ENSSSCG00000061957	9	99687537	99782169	0	TE809_ins_505645	SINE/tRNA	9	99706336	99706346	0.704696	2.69192e-13	0
ENSSSCG00000002738	6	14463305	14480863	0	TE809_abs_22307	SINE/tRNA	6	14478214	14478529	0.736255	2.72805e-13	0
ENSSSCG00000027457	7	56084073	56144916	104083	TE809_abs_25158	SINE/tRNA	7	56248999	56249282	-0.717683	2.79414e-13	0
ENSSSCG00000037530	14	131642926	131849817	-206658	TE809_abs_33182	LINE/L1	14	131436201	131436268	-0.732581	2.80693e-13	0
ENSSSCG00000009361	11	13224960	13258978	243260	TE809_ins_276589	SINE/tRNA	11	12981686	12981700	-0.999768	2.82405e-13	0
ENSSSCG00000040538	11	16092699	16195134	30646	TE809_abs_4561	SINE/tRNA	11	16061776	16062053	-0.666942	2.89948e-13	0
ENSSSCG00000033558	16	61984926	62239937	219890	TE809_abs_13111	SINE/tRNA	16	62459827	62460120	-0.687712	3.07376e-13	0
ENSSSCG00000016453	18	6567360	6623197	0	TE809_ins_369439	SINE/tRNA	18	6577103	6577111	0.814142	3.08819e-13	0
ENSSSCG00000008990	8	73305440	73414563	0	TE809_ins_485539	SINE/tRNA	8	73386129	73386144	-0.686609	3.20272e-13	0
ENSSSCG00000016426	18	4643256	4748182	75082	TE809_abs_14290	SINE/tRNA	18	4567892	4568174	-0.760911	3.20729e-13	0
ENSSSCG00000025060	18	51900141	51909475	143073	TE809_abs_15067	SINE/tRNA	18	51756800	51757068	-0.690631	3.22038e-13	0
ENSSSCG00000001398	7	23634649	23638619	696829	TE809_abs_24670	SINE/tRNA	7	22937559	22937820	0.57845	3.34651e-13	0
ENSSSCG00000016618	18	25655736	25937232	713191	TE809_abs_14623	SINE/tRNA	18	24942240	24942545	-0.738381	3.3615e-13	0
ENSSSCG00000020873	5	8870646	8902270	-336670	TE809_abs_20624	SINE/tRNA	5	9238940	9239237	0.698379	3.5795e-13	0
ENSSSCG00000054721	3	18052936	18056837	127715	TE809_ins_396979	SINE/tRNA	3	18184552	18184567	0.709152	3.60805e-13	0
ENSSSCG00000004322	1	57438001	57645957	0	TE809_ins_241960	SINE/tRNA	1	57549353	57549367	1.21055	3.61837e-13	0
ENSSSCG00000001988	7	74956221	74972196	369616	TE809_abs_25371	SINE/tRNA	7	75341812	75342087	0.789754	3.71215e-13	0
ENSSSCG00000009237	8	135097726	135120887	0	TE809_ins_493020	SINE/tRNA	8	135110916	135110949	0.730918	3.74205e-13	0
ENSSSCG00000023957	4	89120478	89133039	-474301	TE809_ins_420250	SINE/tRNA	4	88646163	88646177	0.683472	3.75111e-13	0
ENSSSCG00000014088	2	85294531	85633642	0	TE809_ins_386170	SINE/tRNA	2	85432174	85432189	0.836457	3.75111e-13	0
ENSSSCG00000011163	10	68770165	69141871	-283141	TE809_ins_274546	SINE/tRNA	10	68487007	68487024	-0.708427	3.76391e-13	0
ENSSSCG00000039763	16	72170886	72204364	-87737	TE809_ins_358961	SINE/tRNA	16	72083136	72083149	0.825473	3.78169e-13	0
ENSSSCG00000010692	14	130511593	130674774	0	TE809_ins_333717	SINE/tRNA	14	130660578	130660631	1.58414	3.80418e-13	0
ENSSSCG00000026722	9	80678208	80866146	0	TE809_ins_503731	SINE/tRNA	9	80783389	80783402	-0.797446	3.96498e-13	0
ENSSSCG00000056858	6	120507	123813	62484	TE809_abs_22071	SINE/tRNA	6	57678	58023	0.850921	4.01029e-13	0
ENSSSCG00000047290	8	38967550	38982411	971646	TE809_ins_482326	SINE/tRNA	8	37995830	37995904	0.833591	4.03119e-13	0
ENSSSCG00000031442	2	13282165	13285162	14400	TE809_ins_377773	SINE/tRNA	2	13267748	13267765	-0.814108	4.03119e-13	0
ENSSSCG00000021977	13	18127089	18176666	-214672	TE809_ins_297235	SINE/tRNA	13	17912401	17912417	-1.02474	4.03119e-13	0
ENSSSCG00000003157	6	54309536	54313135	871537	TE809_ins_447470	SINE/tRNA	6	55184672	55184710	0.608804	4.09469e-13	0
ENSSSCG00000008056	3	39532922	39538681	-172966	TE809_ins_399565	SINE/tRNA	3	39711647	39711711	-0.65753	4.10759e-13	0
ENSSSCG00000003371	6	67138962	67145516	-257054	TE809_ins_448445	SINE/tRNA	6	67402570	67402606	-1.05517	4.12187e-13	0
ENSSSCG00000004263	1	44939952	44961145	-194162	TE809_ins_240619	SINE/tRNA	1	44745750	44745790	0.818026	4.16424e-13	0
ENSSSCG00000025992	1	31859961	31959837	53982	TE809_ins_239158	SINE/tRNA	1	31805963	31805979	0.696043	4.1732e-13	0
ENSSSCG00000037263	6	36342873	36371383	-30975	TE809_ins_445130	SINE/tRNA	6	36311883	36311898	0.824104	4.25311e-13	0
ENSSSCG00000039793	6	150245498	150605544	0	TE809_ins_458622	SINE/tRNA	6	150379899	150379979	0.87254	4.25789e-13	0
ENSSSCG00000031595	7	115828283	115836425	-390891	TE809_ins_477003	SINE/tRNA	7	115437363	115437392	0.658792	4.28614e-13	0
ENSSSCG00000038825	6	56495836	56507388	562003	TE809_ins_171232	LINE/L1	6	57069391	57069407	0.644336	4.36323e-13	0
ENSSSCG00000033695	6	43529807	43544186	47519	TE809_ins_445906	SINE/tRNA	6	43591705	43591721	-0.729007	4.36631e-13	0
ENSSSCG00000003539	6	82013970	82050236	-130562	TE809_ins_450189	SINE/tRNA	6	81883391	81883408	-0.7117	4.41938e-13	0
ENSSSCG00000012063	13	200869168	200926108	926943	TE809_abs_8755	SINE/tRNA	13	199941952	199942225	-0.741139	4.46397e-13	0
ENSSSCG00000024881	5	13934171	13982999	-12753	TE809_ins_158384	LINE/L1	5	13995752	13995762	0.924299	4.48335e-13	0
ENSSSCG00000033791	4	54935861	54984238	-118166	TE809_abs_19406	SINE/tRNA	4	54817388	54817695	0.648977	4.48973e-13	0
ENSSSCG00000003713	6	109235586	109272793	-27602	TE809_ins_453976	SINE/tRNA	6	109207969	109207984	1.39783	4.58472e-13	0
ENSSSCG00000049578	4	33736479	33737828	30368	TE809_ins_414198	SINE/tRNA	4	33768196	33768210	0.772931	4.5986e-13	0
ENSSSCG00000024517	7	66915882	67375177	-90666	TE809_ins_470595	SINE/tRNA	7	67465843	67465859	-0.819535	4.5986e-13	0
ENSSSCG00000007700	3	10416476	10578366	-35850	TE809_abs_17129	SINE/tRNA	3	10380367	10380626	0.683216	4.85003e-13	0
ENSSSCG00000004651	1	122369546	122542222	-679602	TE809_ins_248635	SINE/tRNA	1	123221824	123221836	-1.25568	4.93918e-13	0
ENSSSCG00000008336	3	72622359	72694212	-552181	TE809_ins_403518	SINE/tRNA	3	73246393	73246409	0.722227	4.9962e-13	0
ENSSSCG00000025179	5	63122336	63139664	0	TE809_abs_21394	SINE/tRNA	5	63132231	63132515	-0.908453	4.99795e-13	0
ENSSSCG00000006146	4	51525048	51570425	483363	TE809_ins_415968	SINE/tRNA	4	51041678	51041685	0.786067	5.00835e-13	0
ENSSSCG00000010829	10	10190836	10216175	13368	TE809_ins_265912	SINE/tRNA	10	10229543	10229562	-1.05123	5.07821e-13	0
ENSSSCG00000008571	3	112752866	112797733	-157782	TE809_ins_408153	SINE/tRNA	3	112595074	112595084	0.673551	5.07821e-13	0
ENSSSCG00000036359	2	13406949	13436268	-71559	TE809_abs_15288	SINE/tRNA	2	13335120	13335390	0.945873	5.09586e-13	0
ENSSSCG00000049063	4	127742350	127760675	247105	TE809_abs_20449	SINE/tRNA	4	127494920	127495245	-0.696252	5.10737e-13	0
ENSSSCG00000031465	1	271462987	271480550	262317	TE809_ins_264394	SINE/tRNA	1	271742867	271742877	0.709548	5.18203e-13	0
ENSSSCG00000038801	8	115779841	115861137	-7043	TE809_abs_27404	SINE/tRNA	8	115868180	115868475	0.726841	5.19926e-13	0
ENSSSCG00000016315	15	134282843	134306862	213094	TE809_abs_12237	SINE/tRNA	15	134519956	134520246	-0.680903	5.19926e-13	0
ENSSSCG00000058016	14	111234046	111262496	-424307	TE809_abs_10291	SINE/tRNA	14	111686803	111687075	0.710068	5.34206e-13	0
ENSSSCG00000034843	5	10352	20490	94733	TE809_ins_426316	SINE/tRNA	5	115223	115240	-0.848656	5.36427e-13	0
ENSSSCG00000036746	12	39783730	39795069	-22371	TE809_abs_6101	SINE/tRNA	12	39817440	39817740	0.702254	5.37028e-13	0
ENSSSCG00000036178	7	33064972	33085737	-76843	TE809_abs_24822	SINE/tRNA	7	33162580	33162879	-0.666685	5.37204e-13	0
ENSSSCG00000024361	1	11566246	11653871	376684	TE809_ins_236296	SINE/tRNA	1	12030555	12030571	-1.05621	5.48826e-13	0
ENSSSCG00000010546	14	111268758	111301927	87621	TE809_ins_85271	LINE/L1	14	111181133	111181137	1.02404	5.56825e-13	0
ENSSSCG00000044011	X	45818927	45825723	220380	TE809_ins_515047	SINE/tRNA	X	45598531	45598547	-0.777145	5.71178e-13	0
ENSSSCG00000041467	2	60309001	60317891	-147492	TE809_abs_15887	SINE/tRNA	2	60161202	60161509	0.826817	5.7557e-13	0
ENSSSCG00000008881	8	48021605	48277454	-48278	TE809_abs_35886	LINE/L1	8	47973196	47973327	0.858177	6.0888e-13	0
ENSSSCG00000011300	13	28176794	28208975	-121862	TE809_abs_6967	SINE/tRNA	13	28054615	28054932	-0.705355	6.24493e-13	0
ENSSSCG00000011042	10	45079008	45289422	-104930	TE809_abs_3903	SINE/tRNA	10	44973769	44974078	-0.669981	6.24493e-13	0
ENSSSCG00000028662	5	52409883	52738406	0	TE809_ins_433206	SINE/tRNA	5	52527512	52527527	0.671976	6.28575e-13	0
ENSSSCG00000039522	5	4771418	4849326	-305166	TE809_ins_426674	SINE/tRNA	5	4466235	4466252	0.956748	6.30519e-13	0
ENSSSCG00000035025	2	97735054	98275748	0	TE809_ins_387585	SINE/tRNA	2	98147605	98147617	0.765228	6.30738e-13	0
ENSSSCG00000040569	3	7623313	7642002	0	TE809_ins_395149	SINE/tRNA	3	7633825	7633851	0.804926	6.3316e-13	0
ENSSSCG00000055629	4	99196928	99197307	36852	TE809_ins_421812	SINE/tRNA	4	99160050	99160076	-0.725617	6.36887e-13	0
ENSSSCG00000015618	9	133311835	133351197	61021	TE809_abs_29725	SINE/tRNA	9	133412218	133412529	0.708634	6.41008e-13	0
ENSSSCG00000007478	17	52938726	53072379	-306976	TE809_abs_14144	SINE/tRNA	17	53379355	53379631	-0.722126	6.50834e-13	0
ENSSSCG00000001835	7	54655805	54770131	-625646	TE809_abs_35624	LINE/L1	7	54029343	54030159	0.68887	6.56221e-13	0
ENSSSCG00000034059	6	167363348	167595835	0	TE809_abs_24268	SINE/tRNA	6	167569635	167569919	-0.742572	6.6772e-13	0
ENSSSCG00000016409	18	1542164	1653982	-300814	TE809_ins_368760	SINE/tRNA	18	1954796	1954810	0.710396	6.6772e-13	0
ENSSSCG00000029539	7	28632083	28658952	-290458	TE809_abs_24733	SINE/tRNA	7	28341345	28341625	0.697953	6.67879e-13	0
ENSSSCG00000031694	14	1964850	1987891	63809	TE809_ins_317595	SINE/tRNA	14	1901026	1901041	0.722568	6.74185e-13	0
ENSSSCG00000027986	18	6178555	6197226	692938	TE809_abs_14319	SINE/tRNA	18	5485354	5485617	-0.698584	6.77601e-13	0
ENSSSCG00000020706	13	199600669	199607520	-353053	TE809_abs_32913	LINE/L1	13	199246299	199247616	-0.706504	6.87773e-13	0
ENSSSCG00000061257	6	13402346	13419378	-4142	TE809_ins_442101	SINE/tRNA	6	13423520	13423533	-0.756592	6.91039e-13	0
ENSSSCG00000014302	2	136590683	136648485	-76049	TE809_ins_392125	SINE/tRNA	2	136724534	136724547	-0.83692	6.94608e-13	0
ENSSSCG00000031091	9	70434837	70462446	254632	TE809_abs_28818	SINE/tRNA	9	70179939	70180205	-0.78494	7.14334e-13	0
ENSSSCG00000008372	3	78907318	79257760	0	TE809_ins_404103	SINE/tRNA	3	79065526	79065539	-0.807598	7.41427e-13	0
ENSSSCG00000011978	13	160332437	160348232	-8657	TE809_ins_312189	SINE/tRNA	13	160323757	160323780	1.00428	7.43868e-13	1
ENSSSCG00000016258	15	130415062	130754048	-742522	TE809_ins_349533	SINE/tRNA	15	131496570	131496588	0.753729	7.43868e-13	0
ENSSSCG00000007426	17	48039629	48054335	42305	TE809_abs_14057	SINE/tRNA	17	47996947	47997324	0.664014	7.61783e-13	0
ENSSSCG00000029811	13	3992836	4201569	0	TE809_ins_295280	SINE/tRNA	13	4003410	4003428	0.764535	7.63161e-13	0
ENSSSCG00000002868	6	43177063	43290369	-77175	TE809_ins_445889	SINE/tRNA	6	43367544	43367560	-1.05762	7.65324e-13	0
ENSSSCG00000008497	3	103098589	103119512	258227	TE809_abs_18315	SINE/tRNA	3	102840086	102840362	-0.734048	7.65324e-13	0
ENSSSCG00000016541	18	14880766	14911468	2479	TE809_abs_14472	SINE/tRNA	18	14913947	14914208	0.869282	7.67203e-13	0
ENSSSCG00000060781	5	2958310	2963037	-346567	TE809_ins_426468	SINE/tRNA	5	2611726	2611743	0.640052	7.76422e-13	0
ENSSSCG00000029268	13	27574768	27643980	250520	TE809_ins_298682	SINE/tRNA	13	27894500	27894509	0.787429	7.83231e-13	0
ENSSSCG00000059716	14	106285174	106612455	132472	TE809_ins_330770	SINE/tRNA	14	106744927	106744941	-0.831398	7.84745e-13	0
ENSSSCG00000046736	4	7767224	7769434	333207	TE809_ins_411076	SINE/tRNA	4	7434002	7434017	0.743241	7.87503e-13	0
ENSSSCG00000014627	9	3324443	3328457	209016	TE809_ins_493758	SINE/tRNA	9	3115417	3115427	-0.956951	7.93932e-13	0
ENSSSCG00000015512	9	118365304	118635964	896593	TE809_ins_508181	SINE/tRNA	9	119532557	119532578	-0.750251	8.03528e-13	0
ENSSSCG00000002295	7	91374641	91413607	175768	TE809_ins_188520	LINE/L1	7	91198859	91198873	-0.648125	8.2864e-13	0
ENSSSCG00000000719	5	65759728	65788646	235098	TE809_abs_21443	SINE/tRNA	5	65524361	65524630	-0.678474	8.37966e-13	0
ENSSSCG00000001095	7	19586003	19595344	-10255	TE809_abs_24633	SINE/tRNA	7	19575451	19575748	-0.667082	8.60883e-13	0
ENSSSCG00000049861	14	71408531	71414261	-506739	TE809_ins_326872	SINE/tRNA	14	71921000	71921009	0.669712	8.65429e-13	0
ENSSSCG00000030125	4	129258945	129287720	-147322	TE809_ins_426101	SINE/tRNA	4	129111609	129111623	0.767043	8.68787e-13	0
ENSSSCG00000013226	2	15043614	15052831	-506931	TE809_ins_378192	SINE/tRNA	2	15559762	15559777	1.19715	8.85855e-13	0
ENSSSCG00000021698	13	206629205	206651123	41461	TE809_abs_8857	SINE/tRNA	13	206692584	206692881	0.651573	8.91517e-13	0
ENSSSCG00000035839	12	60443678	60468964	-189764	TE809_abs_37026	LINE/L1|SINE/tRNA	12	60252489	60253914	1.3309	8.92204e-13	0
ENSSSCG00000011129	10	63688428	63767118	0	TE809_ins_274077	SINE/tRNA	10	63733728	63733737	-0.748725	9.10379e-13	0
ENSSSCG00000028723	6	19437170	19456905	-69699	TE809_abs_22397	SINE/tRNA	6	19526604	19526947	0.765691	9.11025e-13	0
ENSSSCG00000037314	4	84961820	85017820	320861	TE809_ins_419970	SINE/tRNA	4	85338681	85338696	-0.674782	9.11025e-13	0
ENSSSCG00000022790	2	126271268	126334119	-66079	TE809_abs_16589	SINE/tRNA	2	126204890	126205189	0.673523	9.11025e-13	0
ENSSSCG00000008055	3	39580200	39584380	-127267	TE809_ins_399565	SINE/tRNA	3	39711647	39711711	-0.6461	9.18445e-13	0
ENSSSCG00000025593	7	25045686	25056300	-129240	TE809_ins_465100	SINE/tRNA	7	25185540	25185559	0.819666	9.18733e-13	0
ENSSSCG00000050951	2	17803783	17811901	-176949	TE809_ins_378501	SINE/tRNA	2	17626821	17626834	0.629998	9.24731e-13	0
ENSSSCG00000027710	9	46401714	46406219	220361	TE809_abs_28541	SINE/tRNA	9	46626580	46626851	0.697971	9.29749e-13	0
ENSSSCG00000054198	6	6998243	7005649	627059	TE809_abs_22135	SINE/tRNA	6	6370911	6371184	0.703699	9.32919e-13	0
ENSSSCG00000036515	X	69137456	69702177	28368	TE809_abs_36635	LINE/L1	X	69730545	69733325	0.650964	9.37055e-13	0
ENSSSCG00000035318	11	3225269	3259427	0	TE809_ins_275083	SINE/tRNA	11	3228613	3228629	-0.654415	9.38629e-13	0
ENSSSCG00000035218	5	69526436	69554661	-800498	TE809_abs_21528	SINE/tRNA	5	70355159	70355450	-0.641455	9.41182e-13	0
ENSSSCG00000056793	15	109563529	109567699	-105664	TE809_abs_11903	SINE/tRNA	15	109457573	109457865	0.788517	9.52333e-13	0
ENSSSCG00000060117	13	189037549	189042702	-563771	TE809_ins_314879	SINE/tRNA	13	189606473	189606488	0.704548	9.52333e-13	0
ENSSSCG00000000893	5	87553023	87569305	185019	TE809_ins_165906	LINE/L1	5	87367989	87368004	-0.733158	9.52333e-13	0
ENSSSCG00000035493	11	2382907	2442316	903399	TE809_ins_274896	SINE/tRNA	11	1479492	1479508	-0.845968	9.84151e-13	0
ENSSSCG00000011870	13	137296884	137398628	432360	TE809_ins_309767	SINE/tRNA	13	136864516	136864524	0.647094	9.87257e-13	0
ENSSSCG00000056207	6	101816968	101873206	82332	TE809_ins_452979	SINE/tRNA	6	101955538	101955549	-0.653489	1.00001e-12	0
ENSSSCG00000021702	9	9155211	9280639	0	TE809_ins_494761	SINE/tRNA	9	9200079	9200095	0.758433	1.015e-12	0
ENSSSCG00000011301	13	28098008	28176738	486248	TE809_ins_298637	SINE/tRNA	13	27611747	27611760	1.04516	1.0255e-12	0
ENSSSCG00000034972	10	12819577	12960992	0	TE809_ins_266419	SINE/tRNA	10	12894113	12894128	0.731058	1.02792e-12	0
ENSSSCG00000007492	17	56941631	56953361	129183	TE809_ins_368152	SINE/tRNA	17	57082544	57082558	1.17307	1.07314e-12	0
ENSSSCG00000037653	13	6905391	6941423	330952	TE809_ins_295803	SINE/tRNA	13	7272375	7272388	-1.07401	1.07712e-12	0
ENSSSCG00000025287	2	108561388	108597262	-824363	TE809_ins_388768	SINE/tRNA	2	109421625	109421641	1.30282	1.10343e-12	1
ENSSSCG00000023296	8	117888971	117965252	-344518	TE809_ins_490451	SINE/tRNA	8	117544448	117544453	0.976342	1.10829e-12	0
ENSSSCG00000029043	9	42203678	42211305	-350511	TE809_abs_28460	SINE/tRNA	9	41852827	41853167	0.698831	1.12207e-12	0
ENSSSCG00000010444	14	100726481	100748300	0	TE809_abs_33110	LINE/L1	14	100740786	100742736	0.755481	1.12207e-12	1
ENSSSCG00000013313	2	28062627	28081249	430381	TE809_abs_15524	SINE/tRNA	2	27631972	27632246	-0.744575	1.15094e-12	0
ENSSSCG00000013093	2	10206013	10240148	-16106	TE809_ins_377386	SINE/tRNA	2	10189879	10189907	0.650829	1.15799e-12	0
ENSSSCG00000003967	6	168877250	168902741	-558293	TE809_ins_461254	SINE/tRNA	6	168318943	168318957	0.909049	1.16611e-12	0
ENSSSCG00000063116	7	61843105	61848855	-567772	TE809_abs_25211	SINE/tRNA	7	61275029	61275333	0.736914	1.17047e-12	0
ENSSSCG00000021236	3	33857069	33892701	17047	TE809_abs_17486	SINE/tRNA	3	33839715	33840022	-0.631328	1.19142e-12	0
ENSSSCG00000010735	14	133864049	133999172	-28049	TE809_abs_10589	SINE/tRNA	14	133835742	133836000	0.650347	1.19779e-12	0
ENSSSCG00000053510	8	131586018	131591529	-181626	TE809_abs_27639	SINE/tRNA	8	131404095	131404392	0.708649	1.19924e-12	1
ENSSSCG00000029411	10	19758758	19820246	-651155	TE809_abs_3538	SINE/tRNA	10	19107370	19107603	-0.728066	1.20148e-12	0
ENSSSCG00000021861	17	47735089	47750195	-111453	TE809_ins_366955	SINE/tRNA	17	47623624	47623636	-1.07413	1.22924e-12	0
ENSSSCG00000036846	11	6866624	6931929	-199671	TE809_abs_4406	SINE/tRNA	11	7131600	7131881	-0.620865	1.23024e-12	0
ENSSSCG00000012425	X	60426976	60451480	25001	TE809_abs_30488	SINE/tRNA	X	60476481	60476762	-0.687973	1.23114e-12	0
ENSSSCG00000012698	X	111176496	111233099	490835	TE809_ins_520011	SINE/tRNA	X	111723934	111723945	0.884647	1.27541e-12	0
ENSSSCG00000026812	5	63745477	63751469	466875	TE809_abs_21400	SINE/tRNA	5	63278306	63278602	-0.862628	1.27788e-12	0
ENSSSCG00000022196	12	40205124	40230073	0	TE809_ins_291091	SINE/tRNA	12	40227257	40227269	0.650071	1.27788e-12	0
ENSSSCG00000031449	6	63065831	63075202	-82609	TE809_ins_448232	SINE/tRNA	6	63157811	63157828	-0.651789	1.28938e-12	0
ENSSSCG00000003222	6	55417952	55434175	233242	TE809_ins_447470	SINE/tRNA	6	55184672	55184710	0.636021	1.28938e-12	0
ENSSSCG00000011845	13	133818762	133850996	-478415	TE809_ins_309199	SINE/tRNA	13	133340333	133340347	0.686343	1.3003e-12	0
ENSSSCG00000018051	12	60994311	61024846	-40949	TE809_abs_6505	SINE/tRNA	12	60953051	60953362	0.712701	1.30814e-12	0
ENSSSCG00000009769	14	29335583	29355435	0	TE809_abs_9357	SINE/tRNA	14	29335815	29336111	-0.892602	1.30868e-12	0
ENSSSCG00000031941	1	272955474	272961596	13451	TE809_ins_264562	SINE/tRNA	1	272941989	272942023	-1.26195	1.31653e-12	0
ENSSSCG00000014580	9	1134924	1181273	751641	TE809_ins_493651	SINE/tRNA	9	1932914	1932929	-0.695889	1.35808e-12	0
ENSSSCG00000022739	6	115400244	115454340	-74735	TE809_ins_454576	SINE/tRNA	6	115325496	115325509	-1.08171	1.36597e-12	0
ENSSSCG00000017256	12	11225385	11286095	24304	TE809_ins_286145	SINE/tRNA	12	11310399	11310414	-0.746596	1.36597e-12	0
ENSSSCG00000023263	12	23751927	23766459	582757	TE809_ins_288412	SINE/tRNA	12	23169154	23169170	0.705053	1.36996e-12	0
ENSSSCG00000017886	12	50635906	50640213	-4971	TE809_ins_293154	SINE/tRNA	12	50645184	50645197	-0.906768	1.37158e-12	0
ENSSSCG00000042273	8	76403166	76481839	-104171	TE809_abs_26945	SINE/tRNA	8	76586010	76586314	-0.72706	1.38085e-12	0
ENSSSCG00000016888	16	32436206	32462521	0	TE809_abs_12750	SINE/tRNA	16	32450927	32451210	0.831347	1.4043e-12	0
ENSSSCG00000031736	8	87327426	87390520	-3958	TE809_ins_487244	SINE/tRNA	8	87394478	87394519	0.719596	1.4134e-12	0
ENSSSCG00000035211	18	20701738	20707138	-750795	TE809_ins_371556	SINE/tRNA	18	19950882	19950943	0.857843	1.44109e-12	0
ENSSSCG00000040352	12	946049	951776	-306190	TE809_ins_284967	SINE/tRNA	12	639846	639859	-0.812266	1.45237e-12	0
ENSSSCG00000017993	12	54089473	54292193	0	TE809_ins_293757	SINE/tRNA	12	54251342	54251357	-0.733092	1.45305e-12	0
ENSSSCG00000035995	17	32455460	32474784	-92789	TE809_abs_13809	SINE/tRNA	17	32567573	32567650	-0.622087	1.48236e-12	0
ENSSSCG00000056304	X	33894984	33897792	-29928	TE809_abs_30176	SINE/tRNA	X	33864790	33865056	0.85979	1.53798e-12	0
ENSSSCG00000001229	7	22938249	22942725	21288	TE809_abs_24672	SINE/tRNA	7	22964013	22964304	0.974208	1.54491e-12	0
ENSSSCG00000034450	13	147759764	147775891	0	TE809_ins_310951	SINE/tRNA	13	147764104	147764119	-0.686904	1.54605e-12	0
ENSSSCG00000016569	18	19450744	19478898	100399	TE809_ins_116871	LINE/L1	18	19350333	19350345	1.02307	1.54693e-12	0
ENSSSCG00000015754	15	37455552	37673633	677	TE809_ins_338829	SINE/tRNA	15	37674310	37674324	0.702584	1.54845e-12	0
ENSSSCG00000022289	2	143475936	143501487	-159144	TE809_ins_393233	SINE/tRNA	2	143660631	143660644	-0.917435	1.55133e-12	0
ENSSSCG00000031683	10	15280514	15317452	457168	TE809_abs_3436	SINE/tRNA	10	14823081	14823346	-0.680083	1.55192e-12	0
ENSSSCG00000035135	11	29589729	29590551	167805	TE809_ins_279472	SINE/tRNA	11	29421906	29421924	0.776691	1.56243e-12	0
ENSSSCG00000001234	7	22717483	22731491	961901	TE809_ins_464605	SINE/tRNA	7	21755566	21755582	1.05393	1.57134e-12	0
ENSSSCG00000017609	12	32321341	32821340	0	TE809_abs_5940	SINE/tRNA	12	32600233	32600535	0.931279	1.57589e-12	0
ENSSSCG00000050707	4	38676727	38702308	-428662	TE809_abs_19270	SINE/tRNA	4	39130970	39131274	-0.77003	1.60275e-12	0
ENSSSCG00000035170	X	52175608	52198566	229385	TE809_ins_224551	LINE/L1	X	51946208	51946223	-1.3037	1.60275e-12	0
ENSSSCG00000006821	4	110330029	110332962	342777	TE809_ins_423387	SINE/tRNA	4	110675739	110675753	0.775076	1.63106e-12	0
ENSSSCG00000039769	6	96934228	97114587	0	TE809_ins_452477	SINE/tRNA	6	96982144	96982157	0.850945	1.63634e-12	0
ENSSSCG00000058619	4	127177427	127202624	743618	TE809_ins_157668	LINE/L1	4	127946242	127946253	-1.32652	1.67466e-12	0
ENSSSCG00000003926	6	166520245	166526858	696527	TE809_ins_460793	SINE/tRNA	6	165823704	165823718	-0.713618	1.68816e-12	0
ENSSSCG00000002353	7	97244924	97258435	40550	TE809_ins_474325	SINE/tRNA	7	97204357	97204374	-0.657102	1.71172e-12	0
ENSSSCG00000015766	15	38589634	38706214	172193	TE809_ins_338942	SINE/tRNA	15	38878407	38878425	-0.996564	1.7249e-12	0
ENSSSCG00000040546	14	40227896	40278734	-868659	TE809_abs_9508	SINE/tRNA	14	41147393	41147660	-0.673496	1.75595e-12	0
ENSSSCG00000014998	9	35839918	35948575	204485	TE809_ins_498703	SINE/tRNA	9	36153060	36153073	-0.775911	1.76369e-12	0
ENSSSCG00000039200	6	7066913	7166458	190488	TE809_abs_22156	SINE/tRNA	6	7356946	7357223	-0.78761	1.76453e-12	0
ENSSSCG00000015889	15	67952174	68048963	342585	TE809_abs_33426	LINE/L1	15	68391548	68393003	-0.630381	1.76889e-12	0
ENSSSCG00000003965	6	168765540	168870281	419736	TE809_ins_461256	SINE/tRNA	6	168345797	168345804	1.20348	1.84481e-12	0
ENSSSCG00000026583	8	30147625	30155466	-78848	TE809_abs_26423	SINE/tRNA	8	30234314	30234597	-0.782655	1.86019e-12	0
ENSSSCG00000015386	9	91729061	91821619	0	TE809_ins_504790	SINE/tRNA	9	91755203	91755241	-0.843986	1.86185e-12	0
ENSSSCG00000028338	2	25514194	25591617	-339701	TE809_ins_379368	SINE/tRNA	2	25174444	25174493	-0.704589	1.86371e-12	0
ENSSSCG00000039930	6	63048076	63056530	101281	TE809_ins_448232	SINE/tRNA	6	63157811	63157828	-0.632511	1.86916e-12	0
ENSSSCG00000055255	7	55827376	55835459	82972	TE809_abs_25151	SINE/tRNA	7	55918431	55918745	0.894154	1.87392e-12	1
ENSSSCG00000063547	12	47108418	47108680	701	TE809_ins_292429	SINE/tRNA	12	47107651	47107717	0.695665	1.88684e-12	0
ENSSSCG00000031905	3	119951107	119989366	-3917	TE809_ins_409130	SINE/tRNA	3	119993283	119993293	-0.838869	1.90425e-12	0
ENSSSCG00000031280	11	1321086	1321828	196666	TE809_abs_32200	LINE/L1	11	1518494	1518621	-0.670919	1.90816e-12	0
ENSSSCG00000000095	5	9247204	9321899	7967	TE809_abs_20624	SINE/tRNA	5	9238940	9239237	0.676169	1.95417e-12	0
ENSSSCG00000039269	17	14610818	14707872	511252	TE809_ins_362103	SINE/tRNA	17	15219124	15219140	0.803481	1.95817e-12	0
ENSSSCG00000012314	1	8935092	9002770	0	TE809_abs_100	SINE/tRNA	1	8979216	8979520	0.689002	1.96887e-12	0
ENSSSCG00000047035	7	30063074	30068872	600813	TE809_ins_465743	SINE/tRNA	7	30669685	30669698	0.653641	1.96887e-12	0
ENSSSCG00000061293	16	41914716	41922022	-58782	TE809_ins_355685	SINE/tRNA	16	41855922	41855934	0.85778	1.96933e-12	0
ENSSSCG00000000657	5	62187298	62204900	-12247	TE809_abs_21370	SINE/tRNA	5	62217147	62217456	0.710928	1.98311e-12	0
ENSSSCG00000000034	5	5701584	5720724	-2208	TE809_abs_37339	LTR/ERVL|SINE/tRNA	5	5699068	5699376	-0.687826	2.01537e-12	0
ENSSSCG00000027454	3	17987243	18001711	182841	TE809_ins_396979	SINE/tRNA	3	18184552	18184567	0.683222	2.03853e-12	0
ENSSSCG00000003699	6	106419944	106691625	975379	TE809_abs_23455	SINE/tRNA	6	107667004	107667300	-0.645885	2.05127e-12	0
ENSSSCG00000040566	11	8857176	8885420	-514353	TE809_ins_276063	SINE/tRNA	11	9399773	9399785	-0.656174	2.1497e-12	0
ENSSSCG00000005652	1	268894277	268922742	539104	TE809_ins_264050	SINE/tRNA	1	269461846	269461853	1.39013	2.15265e-12	0
ENSSSCG00000034390	3	2145179	2266355	-815650	TE809_ins_136143	LINE/L1	3	3082005	3082020	-0.708005	2.17199e-12	0
ENSSSCG00000016032	15	92345076	92409905	0	TE809_ins_98315	LINE/L1	15	92404857	92404871	0.675559	2.18814e-12	0
ENSSSCG00000046498	10	12322505	12363498	-107492	TE809_ins_266265	SINE/tRNA	10	12215000	12215013	-0.701449	2.19693e-12	0
ENSSSCG00000003022	6	49619548	49628239	197391	TE809_ins_446861	SINE/tRNA	6	49422141	49422157	1.24263	2.22258e-12	0
ENSSSCG00000054848	13	29878574	29881902	-387111	TE809_abs_6995	SINE/tRNA	13	29491152	29491463	0.610244	2.25308e-12	0
ENSSSCG00000017397	12	20249762	20257526	46352	TE809_ins_287859	SINE/tRNA	12	20203362	20203410	0.853301	2.26791e-12	0
ENSSSCG00000030000	6	63328606	63336138	-170778	TE809_ins_448232	SINE/tRNA	6	63157811	63157828	0.643591	2.27816e-12	0
ENSSSCG00000028712	12	60617650	60633271	-839335	TE809_ins_294481	SINE/tRNA	12	59778298	59778315	-0.855397	2.28577e-12	0
ENSSSCG00000005651	1	268856767	268893387	85849	TE809_abs_3137	SINE/tRNA	1	268979236	268979527	0.701209	2.29643e-12	0
ENSSSCG00000033257	6	70259152	70271955	-42919	TE809_ins_448783	SINE/tRNA	6	70314874	70314893	0.722924	2.31409e-12	0
ENSSSCG00000017914	12	52104505	52106130	530944	TE809_ins_293254	SINE/tRNA	12	51573494	51573561	0.906679	2.31454e-12	0
ENSSSCG00000013086	2	10142961	10157001	32878	TE809_ins_377386	SINE/tRNA	2	10189879	10189907	0.660356	2.33201e-12	0
ENSSSCG00000024800	6	114980602	115021305	-582265	TE809_abs_23532	SINE/tRNA	6	115603570	115603861	-0.678478	2.33567e-12	0
ENSSSCG00000026571	1	108772852	108840227	722798	TE809_abs_1286	SINE/tRNA	1	108049754	108050054	-1.25822	2.3739e-12	0
ENSSSCG00000061435	11	16359764	16364900	-13792	TE809_ins_277106	SINE/tRNA	11	16345959	16345972	-0.701819	2.39389e-12	0
ENSSSCG00000010811	10	5754157	5815086	301306	TE809_ins_265380	SINE/tRNA	10	6116392	6116420	1.00581	2.40032e-12	0
ENSSSCG00000004104	1	16321356	16360798	3038	TE809_abs_223	SINE/tRNA	1	16363836	16364117	0.729638	2.41675e-12	0
ENSSSCG00000032083	6	158090971	158143500	0	TE809_abs_24081	SINE/tRNA	6	158126774	158127060	-0.688513	2.42262e-12	0
ENSSSCG00000021998	5	52137464	52206178	130186	TE809_abs_21217	SINE/tRNA	5	52006986	52007278	-0.685757	2.43427e-12	0
ENSSSCG00000029097	6	85546025	85565866	-60033	TE809_ins_450762	SINE/tRNA	6	85485984	85485992	0.830097	2.43856e-12	0
ENSSSCG00000016635	18	29699021	29707277	-551274	TE809_abs_34034	LINE/L1	18	30258551	30258653	-0.702978	2.44038e-12	0
ENSSSCG00000007768	3	17416843	17431053	-327279	TE809_ins_396873	SINE/tRNA	3	17758332	17758347	0.771713	2.44588e-12	0
ENSSSCG00000007899	3	31606215	31782894	0	TE809_ins_398897	SINE/tRNA	3	31616593	31616609	0.851073	2.45691e-12	0
ENSSSCG00000011765	13	117700120	117826944	-92093	TE809_ins_307644	SINE/tRNA	13	117608018	117608027	-0.742882	2.45776e-12	0
ENSSSCG00000008491	3	102792721	102823026	579979	TE809_ins_406760	SINE/tRNA	3	102212725	102212742	0.693296	2.45776e-12	0
ENSSSCG00000000687	5	63892138	63918519	693924	TE809_abs_35093	LINE/L1	5	63198075	63198214	-0.634555	2.4755e-12	0
ENSSSCG00000021988	17	3312742	3507729	758804	TE809_ins_111481	LINE/L1	17	4266533	4266549	1.30645	2.47804e-12	0
ENSSSCG00000017915	12	52104401	52109987	227648	TE809_abs_6370	SINE/tRNA	12	52337635	52337916	-0.660933	2.47901e-12	0
ENSSSCG00000036028	7	100411265	100449298	-118163	TE809_ins_474919	SINE/tRNA	7	100567461	100567478	-0.742968	2.48388e-12	0
ENSSSCG00000027551	11	19572645	19584528	16195	TE809_ins_277740	SINE/tRNA	11	19556432	19556450	0.943975	2.50964e-12	0
ENSSSCG00000028805	6	99350304	100092883	0	TE809_ins_452806	SINE/tRNA	6	99740147	99740180	0.645677	2.53123e-12	0
ENSSSCG00000016397	15	546174	766125	0	TE809_ins_334958	SINE/tRNA	15	553924	553938	1.40091	2.56893e-12	0
ENSSSCG00000032313	13	140764217	140793596	76732	TE809_abs_8125	SINE/tRNA	13	140687179	140687485	-0.712611	2.60283e-12	0
ENSSSCG00000018045	12	59806956	59878388	-749170	TE809_ins_294373	SINE/tRNA	12	59057771	59057786	0.768639	2.62879e-12	0
ENSSSCG00000003913	6	165406879	165619933	0	TE809_ins_460654	SINE/tRNA	6	165478810	165478826	-0.713503	2.6378e-12	0
ENSSSCG00000041664	10	41521850	41534431	0	TE809_ins_270644	SINE/tRNA	10	41532066	41532080	-0.71091	2.63873e-12	0
ENSSSCG00000015960	15	79173034	79380993	-835081	TE809_abs_11529	SINE/tRNA	15	78337661	78337953	0.675775	2.63947e-12	0
ENSSSCG00000034284	6	58941146	58949184	23542	TE809_abs_35293	LINE/L1	6	58972726	58973134	-0.662257	2.72059e-12	0
ENSSSCG00000004178	1	30923766	30954260	-197470	TE809_ins_238973	SINE/tRNA	1	30726279	30726296	-0.910641	2.7247e-12	0
ENSSSCG00000015135	9	48435346	48653655	-70214	TE809_abs_36192	LINE/L1	9	48361026	48365132	-0.6679	2.7551e-12	0
ENSSSCG00000045625	9	3222415	3238942	-856624	TE809_ins_493812	SINE/tRNA	9	4095566	4095582	-0.890547	2.76633e-12	0
ENSSSCG00000028210	12	6162244	6164140	-252898	TE809_ins_285501	SINE/tRNA	12	5909333	5909346	-0.598053	2.77357e-12	0
ENSSSCG00000009554	11	78618714	78637478	-32711	TE809_abs_5440	SINE/tRNA	11	78670189	78670480	0.660081	2.79106e-12	0
ENSSSCG00000053124	2	81642718	81644761	7299	TE809_ins_385588	SINE/tRNA	2	81652060	81652074	-0.766151	2.80673e-12	0
ENSSSCG00000045726	14	22780162	22797962	505954	TE809_abs_9243	SINE/tRNA	14	22273962	22274208	0.648149	2.83084e-12	0
ENSSSCG00000044764	13	197791249	197795803	889709	TE809_abs_8739	SINE/tRNA	13	198685512	198685788	0.851013	2.85295e-12	0
ENSSSCG00000030386	18	13674313	13811976	0	TE809_ins_370540	SINE/tRNA	18	13734649	13734665	-0.759519	2.86008e-12	0
ENSSSCG00000027024	18	6172472	6180440	686855	TE809_abs_14319	SINE/tRNA	18	5485354	5485617	-0.677984	2.86605e-12	0
ENSSSCG00000017198	12	5439362	5479546	-197556	TE809_abs_5490	SINE/tRNA	12	5241511	5241806	-0.648138	2.86605e-12	0
ENSSSCG00000038077	6	47167119	47174091	-591520	TE809_ins_446672	SINE/tRNA	6	47765611	47765658	0.894269	2.87578e-12	0
ENSSSCG00000022777	17	48512804	48525143	-68256	TE809_abs_14062	SINE/tRNA	17	48593399	48593690	0.627709	2.88563e-12	0
ENSSSCG00000001720	7	41426171	41457883	-9864	TE809_ins_467264	SINE/tRNA	7	41416251	41416307	-0.721251	2.95599e-12	0
ENSSSCG00000000487	5	33049248	33067561	620019	TE809_ins_431065	SINE/tRNA	5	33687580	33687606	-0.710022	2.96904e-12	0
ENSSSCG00000051054	14	106694544	106698377	368037	TE809_abs_33123	LINE/L1	14	106322638	106326507	0.883515	3.00078e-12	0
ENSSSCG00000031144	18	50319798	50366739	433064	TE809_ins_375481	SINE/tRNA	18	49886707	49886734	-0.82851	3.00487e-12	0
ENSSSCG00000040937	2	18408988	18446056	-34288	TE809_abs_15376	SINE/tRNA	2	18480344	18480655	-0.647355	3.0602e-12	0
ENSSSCG00000062370	12	33212488	33214733	218206	TE809_abs_5956	SINE/tRNA	12	33432939	33433201	-1.13248	3.09852e-12	0
ENSSSCG00000016300	15	133651299	133693468	-88229	TE809_ins_349850	SINE/tRNA	15	133563034	133563070	-0.699551	3.11066e-12	0
ENSSSCG00000036706	17	62548183	62556975	-137491	TE809_ins_368518	SINE/tRNA	17	62694466	62694482	0.779749	3.14027e-12	0
ENSSSCG00000063224	13	203244705	203249515	-148277	TE809_ins_316794	SINE/tRNA	13	203096374	203096428	1.17062	3.1702e-12	0
ENSSSCG00000056582	17	56215142	56219211	690844	TE809_ins_368107	SINE/tRNA	17	56910055	56910067	0.635762	3.21564e-12	0
ENSSSCG00000039662	5	64167201	64168983	-5120	TE809_ins_434857	SINE/tRNA	5	64162066	64162081	-0.694555	3.21564e-12	0
ENSSSCG00000007143	17	31850901	31869188	460350	TE809_abs_33920	LINE/L1	17	31390063	31390551	-0.65373	3.25326e-12	0
ENSSSCG00000042425	5	89219903	89221543	723668	TE809_abs_21863	SINE/tRNA	5	88495968	88496235	0.680873	3.27101e-12	0
ENSSSCG00000014314	2	138097011	138108825	-9805	TE809_ins_392311	SINE/tRNA	2	138087189	138087206	0.636166	3.30206e-12	0
ENSSSCG00000004133	1	21742496	21762900	-116276	TE809_abs_311	SINE/tRNA	1	21625923	21626220	-0.683864	3.3374e-12	0
ENSSSCG00000006289	4	81403275	81485066	0	TE809_abs_19788	SINE/tRNA	4	81408598	81408868	0.651446	3.34206e-12	0
ENSSSCG00000001092	7	19489385	19502520	77435	TE809_ins_464255	SINE/tRNA	7	19411942	19411950	-0.688867	3.40774e-12	0
ENSSSCG00000013082	2	10072921	10088117	-101762	TE809_ins_377386	SINE/tRNA	2	10189879	10189907	0.649124	3.44602e-12	0
ENSSSCG00000017211	12	6055697	6074478	-812649	TE809_ins_285385	SINE/tRNA	12	5243037	5243048	-0.898503	3.46086e-12	0
ENSSSCG00000034821	X	83092698	83103834	462441	TE809_ins_229581	LINE/L1	X	83566275	83566291	0.602407	3.46406e-12	0
ENSSSCG00000058312	8	12362873	12525637	19286	TE809_ins_190883	LINE/L1	8	12343576	12343587	0.717213	3.51441e-12	0
ENSSSCG00000034035	6	165704618	165709964	502888	TE809_ins_460573	SINE/tRNA	6	165201714	165201730	-0.654228	3.52908e-12	0
ENSSSCG00000063553	10	14345925	14351048	237842	TE809_abs_3432	SINE/tRNA	10	14588890	14589183	-0.69575	3.52908e-12	0
ENSSSCG00000055642	17	46136014	46173944	-723563	TE809_abs_33939	LINE/L1	17	45412139	45412451	-0.813182	3.54685e-12	0
ENSSSCG00000002913	6	45226333	45240442	-765125	TE809_ins_446365	SINE/tRNA	6	46005567	46005590	-0.79154	3.61275e-12	0
ENSSSCG00000008635	3	125861433	125956887	81601	TE809_ins_409834	SINE/tRNA	3	126038488	126038498	0.684466	3.61432e-12	0
ENSSSCG00000000161	5	12701590	12730849	-213328	TE809_ins_428004	SINE/tRNA	5	12944177	12944189	-0.984214	3.61652e-12	0
ENSSSCG00000023033	13	34076013	34085210	-1830	TE809_ins_299652	SINE/tRNA	13	34074167	34074183	-0.673172	3.67939e-12	0
ENSSSCG00000013040	2	7883946	7888133	11924	TE809_ins_376947	SINE/tRNA	2	7900057	7900080	0.826668	3.69799e-12	0
ENSSSCG00000017781	12	45257190	45271653	-368260	TE809_ins_291924	SINE/tRNA	12	44888913	44888930	-0.62384	3.72565e-12	0
ENSSSCG00000041310	9	122612509	122633357	507306	TE809_abs_29482	SINE/tRNA	9	122104904	122105203	-0.812456	3.74522e-12	0
ENSSSCG00000058037	6	128753206	128758842	-203060	TE809_ins_455734	SINE/tRNA	6	128961902	128961917	0.853557	3.7718e-12	0
ENSSSCG00000002640	6	140909	160692	7927	TE809_ins_167894	LINE/L1	6	132969	132982	0.991982	3.79472e-12	0
ENSSSCG00000038852	3	17801226	17806959	-42879	TE809_ins_396873	SINE/tRNA	3	17758332	17758347	0.760092	3.84445e-12	0
ENSSSCG00000012489	X	82690393	82735521	-761275	TE809_ins_517451	SINE/tRNA	X	83496796	83496807	0.764849	3.89942e-12	0
ENSSSCG00000057556	4	80651005	80656118	50330	TE809_ins_154053	LINE/L1	4	80706448	80706464	0.748592	3.91577e-12	0
ENSSSCG00000000510	5	35692310	35719346	24074	TE809_ins_431380	SINE/tRNA	5	35743420	35743436	-1.35492	4.02275e-12	0
ENSSSCG00000000640	5	61624597	61629248	198244	TE809_ins_434387	SINE/tRNA	5	61827492	61827503	-0.991179	4.08808e-12	0
ENSSSCG00000001011	7	1684216	1693299	-376977	TE809_abs_24326	SINE/tRNA	7	2070276	2070548	-0.636309	4.14583e-12	0
ENSSSCG00000008510	3	106300751	106724737	0	TE809_ins_407228	SINE/tRNA	3	106595258	106595271	-0.728086	4.16925e-12	0
ENSSSCG00000001008	7	1882721	1909854	-248463	TE809_abs_24320	SINE/tRNA	7	1633963	1634258	-0.616216	4.22888e-12	0
ENSSSCG00000001232	7	22780492	22805638	289446	TE809_ins_464806	SINE/tRNA	7	23095084	23095115	1.38578	4.31088e-12	0
ENSSSCG00000055435	13	195270160	195326427	480553	TE809_ins_74118	LINE/L1	13	194789592	194789607	-0.664252	4.31542e-12	0
ENSSSCG00000051876	15	2753823	2757276	-269798	TE809_ins_335198	SINE/tRNA	15	2484011	2484025	-0.729494	4.3707e-12	0
ENSSSCG00000032431	5	61779816	61788561	546975	TE809_ins_434319	SINE/tRNA	5	61232826	61232841	0.751546	4.48214e-12	0
ENSSSCG00000014961	9	27035511	27047224	0	TE809_ins_497553	SINE/tRNA	9	27040456	27040472	-0.714393	4.50836e-12	0
ENSSSCG00000011145	10	65275533	65303223	174567	TE809_ins_274321	SINE/tRNA	10	65477790	65477850	-0.650115	4.53445e-12	0
ENSSSCG00000042040	6	46109625	46113400	516794	TE809_abs_22723	SINE/tRNA	6	45592559	45592831	0.609288	4.63423e-12	0
ENSSSCG00000036411	7	19502628	19510810	-90678	TE809_ins_464255	SINE/tRNA	7	19411942	19411950	-0.683743	4.72078e-12	0
ENSSSCG00000033920	6	964567	976832	944995	TE809_abs_22069	SINE/tRNA	6	19226	19572	-0.616723	4.7433e-12	0
ENSSSCG00000032422	18	6632838	6719220	-177264	TE809_ins_115738	LINE/L1	18	6455559	6455574	1.31979	4.78468e-12	0
ENSSSCG00000006205	4	67869004	67892457	-45468	TE809_abs_34827	LINE/L1	4	67937925	67938197	0.686133	4.80013e-12	0
ENSSSCG00000049465	3	72128861	72159057	-38487	TE809_abs_17957	SINE/tRNA	3	72197544	72197818	-0.79565	4.95335e-12	0
ENSSSCG00000017197	12	5482499	5510024	-240693	TE809_abs_5490	SINE/tRNA	12	5241511	5241806	-0.641672	4.95335e-12	0
ENSSSCG00000003169	6	54524173	54535249	-649423	TE809_ins_447470	SINE/tRNA	6	55184672	55184710	0.563903	4.99387e-12	0
ENSSSCG00000013113	2	10814308	10824894	0	TE809_ins_377429	SINE/tRNA	2	10822265	10822282	-0.654377	4.99525e-12	0
ENSSSCG00000023437	13	61068127	61398912	-815309	TE809_abs_7307	SINE/tRNA	13	60252558	60252818	-0.701834	5.01157e-12	0
ENSSSCG00000034624	13	197046683	197093241	-87786	TE809_ins_315963	SINE/tRNA	13	197181027	197181041	-0.78711	5.0217e-12	0
ENSSSCG00000016691	18	44488512	44827091	0	TE809_ins_374568	SINE/tRNA	18	44683296	44683311	0.93549	5.04744e-12	0
ENSSSCG00000024933	9	25639388	25689028	-618069	TE809_ins_497404	SINE/tRNA	9	26307097	26307107	0.623071	5.05431e-12	0
ENSSSCG00000004041	1	7340127	7365520	0	TE809_abs_77	SINE/tRNA	1	7360093	7360361	0.699098	5.0744e-12	0
ENSSSCG00000057763	X	59552826	59608610	0	TE809_abs_30478	SINE/tRNA	X	59585782	59586088	-0.683758	5.0744e-12	0
ENSSSCG00000008094	3	43908123	43915709	56973	TE809_ins_399938	SINE/tRNA	3	43851137	43851150	-0.649798	5.09794e-12	0
ENSSSCG00000036437	12	32891322	32892206	-330739	TE809_abs_5939	SINE/tRNA	12	32560338	32560583	0.824367	5.18299e-12	0
ENSSSCG00000056848	5	88222559	88229666	-649559	TE809_abs_21841	SINE/tRNA	5	87572698	87573000	-0.832327	5.212e-12	0
ENSSSCG00000005665	1	269242735	269254670	749484	TE809_ins_264119	SINE/tRNA	1	270004154	270004170	0.741711	5.25658e-12	0
ENSSSCG00000055540	2	118108244	118111553	4831	TE809_abs_34315	LINE/L1	2	118116384	118117492	-0.809375	5.25831e-12	0
ENSSSCG00000028623	13	98461321	98506173	-640951	TE809_ins_305898	SINE/tRNA	13	99147124	99147138	0.62549	5.27507e-12	0
ENSSSCG00000036926	1	266933543	267105788	0	TE809_ins_263601	SINE/tRNA	1	266965396	266965412	1.27521	5.31219e-12	0
ENSSSCG00000007709	3	10876974	10892404	-506855	TE809_ins_395666	SINE/tRNA	3	11399259	11399286	0.959315	5.35054e-12	0
ENSSSCG00000002039	7	76172972	76185928	-240930	TE809_abs_25387	SINE/tRNA	7	76426858	76427159	-0.731082	5.37693e-12	0
ENSSSCG00000043490	X	48962072	48963783	197094	TE809_ins_515278	SINE/tRNA	X	49160877	49160888	-1.13258	5.39028e-12	0
ENSSSCG00000059377	13	167777972	167783080	26419	TE809_ins_312744	SINE/tRNA	13	167751513	167751553	-0.70754	5.40549e-12	0
ENSSSCG00000002427	7	110512073	110705437	0	TE809_ins_476192	SINE/tRNA	7	110554484	110554491	-0.748635	5.45057e-12	0
ENSSSCG00000001538	7	31193859	31216414	910453	TE809_abs_24803	SINE/tRNA	7	32126867	32127154	-0.648347	5.46003e-12	0
ENSSSCG00000011794	13	123429996	123471926	0	TE809_abs_7936	SINE/tRNA	13	123467000	123467315	0.791076	5.46003e-12	0
ENSSSCG00000052678	X	70642398	70645745	22886	TE809_abs_30602	SINE/tRNA	X	70619225	70619512	-0.629689	5.5408e-12	0
ENSSSCG00000010312	14	76629300	76635172	129225	TE809_abs_9909	SINE/tRNA	14	76764397	76764657	-0.64834	5.56466e-12	0
ENSSSCG00000056995	7	34549427	34555568	563343	TE809_abs_24838	SINE/tRNA	7	33985836	33986084	-0.646738	5.75686e-12	0
ENSSSCG00000007315	17	39498731	39522695	-196862	TE809_ins_114239	LINE/L1	17	39301853	39301869	-1.15979	5.85885e-12	0
ENSSSCG00000062527	17	16737471	16742656	68145	TE809_ins_362274	SINE/tRNA	17	16669315	16669326	1.14123	5.90448e-12	0
ENSSSCG00000024773	6	48184567	48185203	514427	TE809_abs_22758	SINE/tRNA	6	47669842	47670140	0.674308	5.96677e-12	0
ENSSSCG00000039337	3	26404637	26406234	-24751	TE809_abs_17405	SINE/tRNA	3	26379617	26379886	-0.702517	5.99039e-12	0
ENSSSCG00000013468	2	75853430	75877494	97252	TE809_ins_384816	SINE/tRNA	2	75756167	75756178	-1.07341	6.02973e-12	0
ENSSSCG00000038156	2	119788484	119804463	-50317	TE809_ins_389934	SINE/tRNA	2	119854780	119854825	-0.736341	6.11602e-12	0
ENSSSCG00000031117	2	89208743	89255449	295985	TE809_ins_386634	SINE/tRNA	2	88912716	88912758	0.816502	6.18435e-12	0
ENSSSCG00000006287	4	81306354	81326444	172611	TE809_ins_419523	SINE/tRNA	4	81499055	81499070	-0.839886	6.21539e-12	0
ENSSSCG00000000400	5	21787827	21793592	710747	TE809_ins_429304	SINE/tRNA	5	21077057	21077080	0.945812	6.32659e-12	0
ENSSSCG00000000528	5	41424846	41508868	0	TE809_ins_431872	SINE/tRNA	5	41456881	41456891	0.65751	6.3362e-12	0
ENSSSCG00000058261	9	39864149	39869979	29989	TE809_ins_499300	SINE/tRNA	9	39899968	39899981	0.761473	6.33824e-12	0
ENSSSCG00000055493	12	49759164	49760065	161954	TE809_ins_292980	SINE/tRNA	12	49922019	49922029	-0.627739	6.39842e-12	0
ENSSSCG00000003465	6	74929933	74966942	704970	TE809_ins_449436	SINE/tRNA	6	75671912	75671920	1.15439	6.47751e-12	0
ENSSSCG00000015355	9	83569933	84510087	0	TE809_ins_504090	SINE/tRNA	9	84328777	84328791	0.681765	6.49716e-12	0
ENSSSCG00000037343	1	191309199	191321648	132437	TE809_ins_255520	SINE/tRNA	1	191176709	191176762	-0.905967	6.70389e-12	0
ENSSSCG00000037179	12	55513316	55519578	-159147	TE809_ins_293954	SINE/tRNA	12	55678725	55678741	1.24548	6.73297e-12	0
ENSSSCG00000033009	7	7360605	7422198	289762	TE809_abs_24419	SINE/tRNA	7	7711960	7712225	0.642006	6.76116e-12	0
ENSSSCG00000053511	18	54295521	54298725	-419710	TE809_abs_15090	SINE/tRNA	18	53875530	53875811	-0.788626	6.87376e-12	0
ENSSSCG00000008346	3	73752119	73831035	-297244	TE809_ins_403642	SINE/tRNA	3	74128279	74128293	0.682061	6.90133e-12	0
ENSSSCG00000006955	4	995764	1000271	-327591	TE809_ins_410482	SINE/tRNA	4	1327862	1327877	-0.654074	7.01687e-12	0
ENSSSCG00000014141	2	102243727	102255000	51066	TE809_ins_388022	SINE/tRNA	2	102306066	102306082	-0.799926	7.02213e-12	0
ENSSSCG00000036656	6	58137236	58152660	411258	TE809_abs_36917	LTR/ERV1	6	57725302	57725978	0.799173	7.03186e-12	0
ENSSSCG00000015362	9	85996642	86033349	-294708	TE809_abs_28991	SINE/tRNA	9	85701618	85701934	-1.05958	7.14342e-12	0
ENSSSCG00000043186	5	68737703	68745427	975862	TE809_ins_435374	SINE/tRNA	5	67761795	67761841	0.756093	7.24543e-12	0
ENSSSCG00000056551	3	113206945	113210403	579055	TE809_abs_18504	SINE/tRNA	3	113789458	113789727	-0.652115	7.24566e-12	0
ENSSSCG00000000094	5	9273241	9293254	66411	TE809_abs_20625	SINE/tRNA	5	9359665	9359943	-0.636962	7.4667e-12	0
ENSSSCG00000007857	3	25247726	25283709	32316	TE809_ins_398104	SINE/tRNA	3	25215395	25215410	0.597543	7.4667e-12	0
ENSSSCG00000010455	14	101273997	101368132	259475	TE809_ins_330009	SINE/tRNA	14	101014510	101014522	0.61472	7.57268e-12	0
ENSSSCG00000031474	17	62538856	62546870	-147596	TE809_ins_368518	SINE/tRNA	17	62694466	62694482	0.759332	7.5758e-12	0
ENSSSCG00000032129	X	61962413	61970152	-323232	TE809_ins_516090	SINE/tRNA	X	61639166	61639181	-0.579206	7.64194e-12	0
ENSSSCG00000010508	14	107965452	108039096	-667885	TE809_ins_331041	SINE/tRNA	14	108706981	108706999	1.01187	7.73247e-12	0
ENSSSCG00000008270	3	68563945	68572060	-471344	TE809_ins_402682	SINE/tRNA	3	68092588	68092601	0.769002	7.76498e-12	0
ENSSSCG00000032585	6	58166102	58183504	-789222	TE809_abs_35293	LINE/L1	6	58972726	58973134	0.661052	7.76789e-12	0
ENSSSCG00000008512	3	106821424	106999102	0	TE809_ins_144790	LINE/L1	3	106846362	106846376	0.88837	7.79548e-12	0
ENSSSCG00000009432	15	133749346	133867801	463243	TE809_ins_349930	SINE/tRNA	15	134331044	134331081	0.923111	7.94471e-12	0
ENSSSCG00000055986	4	77592771	77594222	-270360	TE809_ins_419148	SINE/tRNA	4	77864582	77864593	0.966087	7.94807e-12	0
ENSSSCG00000017136	12	329715	449556	-577770	TE809_ins_284988	SINE/tRNA	12	1027326	1027341	-0.886707	8.0264e-12	0
ENSSSCG00000016009	15	86947241	87030364	-747262	TE809_ins_344226	SINE/tRNA	15	86199952	86199979	-0.615317	8.0264e-12	0
ENSSSCG00000027404	1	1930021	1958142	896737	TE809_abs_21	SINE/tRNA	1	2854879	2855173	0.644209	8.08649e-12	0
ENSSSCG00000003573	6	84573330	84585392	-854913	TE809_ins_450752	SINE/tRNA	6	85440305	85440319	-1.14609	8.15339e-12	0
ENSSSCG00000000853	5	80644246	80692941	693124	TE809_ins_437476	SINE/tRNA	5	81386065	81386077	0.704219	8.1555e-12	0
ENSSSCG00000012530	X	83580580	83582941	445128	TE809_abs_30739	SINE/tRNA	X	84028069	84028345	0.764353	8.21817e-12	0
ENSSSCG00000004105	1	16249547	16267624	1154	TE809_ins_236979	SINE/tRNA	1	16268778	16268810	-0.746215	8.2474e-12	0
ENSSSCG00000016885	16	32129613	32304592	0	TE809_ins_354426	SINE/tRNA	16	32235712	32235729	1.08287	8.43539e-12	0
ENSSSCG00000025028	X	101399813	101440013	-97428	TE809_ins_518933	SINE/tRNA	X	101302369	101302385	-0.653518	8.54848e-12	0
ENSSSCG00000008727	8	5628381	5632607	133299	TE809_ins_478230	SINE/tRNA	8	5495048	5495082	-0.973718	8.56813e-12	0
ENSSSCG00000027114	6	159159135	159297965	385218	TE809_ins_459634	SINE/tRNA	6	158773901	158773917	-0.718515	8.92549e-12	0
ENSSSCG00000015534	9	121913054	122115783	327696	TE809_abs_29475	SINE/tRNA	9	121585088	121585358	-0.798157	8.94575e-12	0
ENSSSCG00000003046	6	49933435	49936372	767564	TE809_ins_446983	SINE/tRNA	6	50703936	50703951	0.704044	9.24643e-12	0
ENSSSCG00000006735	4	103745182	103793138	-77074	TE809_ins_422330	SINE/tRNA	4	103870212	103870229	-0.701069	9.40594e-12	0
ENSSSCG00000017100	16	74245229	74270783	-81515	TE809_abs_33821	LINE/L1	16	74352298	74352813	-0.893174	9.47148e-12	0
ENSSSCG00000005441	1	249905352	249981641	-37537	TE809_abs_32009	LINE/L1	1	249867445	249867815	-0.664783	9.54044e-12	0
ENSSSCG00000046312	7	27128260	27134500	0	TE809_ins_182746	LINE/L1	7	27131007	27131022	-0.910023	9.58267e-12	0
ENSSSCG00000055268	6	168916726	168950046	280955	TE809_ins_461287	SINE/tRNA	6	168635754	168635771	1.38894	9.58267e-12	0
ENSSSCG00000057418	7	75776721	75780649	661805	TE809_ins_471607	SINE/tRNA	7	76442454	76442474	-0.683038	9.68596e-12	0
ENSSSCG00000013039	2	7881061	7883791	-143924	TE809_ins_376957	SINE/tRNA	2	8027715	8027730	-0.907039	9.75612e-12	0
ENSSSCG00000035121	4	93694267	93707865	237006	TE809_ins_420842	SINE/tRNA	4	93457209	93457261	-0.702384	9.95253e-12	0
ENSSSCG00000014100	2	86579836	86665163	-5697	TE809_ins_386352	SINE/tRNA	2	86670860	86670875	0.955349	9.95253e-12	0
ENSSSCG00000062889	18	54300793	54306525	-930656	TE809_ins_375866	SINE/tRNA	18	53370128	53370137	-0.85455	1.01848e-11	0
ENSSSCG00000058475	6	51917380	51964488	-155683	TE809_ins_447129	SINE/tRNA	6	52120171	52120186	0.915177	1.02123e-11	0
ENSSSCG00000007962	3	41568042	41571642	-622389	TE809_ins_399732	SINE/tRNA	3	42194031	42194056	0.629073	1.03088e-11	0
ENSSSCG00000004087	1	14657360	14751051	143933	TE809_abs_195	SINE/tRNA	1	14513133	14513427	0.8365	1.03088e-11	0
ENSSSCG00000002270	7	88416031	88467557	-371638	TE809_abs_25566	SINE/tRNA	7	88839195	88839506	0.661285	1.0444e-11	0
ENSSSCG00000045482	6	57144108	57180662	11497	TE809_ins_447657	SINE/tRNA	6	57132596	57132611	-0.616561	1.05629e-11	0
ENSSSCG00000007521	17	59129077	59141499	-48658	TE809_abs_14213	SINE/tRNA	17	59080103	59080419	0.710875	1.06639e-11	0
ENSSSCG00000016956	16	45383208	45561352	-622817	TE809_ins_355993	SINE/tRNA	16	44760377	44760391	-0.66965	1.07538e-11	0
ENSSSCG00000033093	7	95365940	95930034	0	TE809_ins_474060	SINE/tRNA	7	95511574	95511582	0.981969	1.07865e-11	0
ENSSSCG00000027275	13	151156801	151298330	-359918	TE809_ins_311352	SINE/tRNA	13	151658248	151658264	-0.692232	1.07935e-11	0
ENSSSCG00000001718	7	41344805	41425997	0	TE809_ins_467264	SINE/tRNA	7	41416251	41416307	-0.706401	1.07989e-11	0
ENSSSCG00000003941	6	167811599	167861583	572827	TE809_ins_461100	SINE/tRNA	6	167238756	167238772	0.766955	1.07989e-11	0
ENSSSCG00000062662	8	66407341	66430905	-518334	TE809_abs_26820	SINE/tRNA	8	66949239	66949558	0.668962	1.09277e-11	0
ENSSSCG00000004347	1	65872124	65935703	-101363	TE809_abs_31547	LINE/L1	1	66037066	66039798	0.624474	1.10476e-11	0
ENSSSCG00000025598	15	71343752	71498205	174294	TE809_ins_96015	LINE/L1	15	71169444	71169458	0.680048	1.10692e-11	0
ENSSSCG00000056371	14	47345484	47351165	-717022	TE809_ins_324001	SINE/tRNA	14	46628453	46628462	0.599972	1.12788e-11	0
ENSSSCG00000010832	10	11315850	11336308	-35344	TE809_ins_266052	SINE/tRNA	10	11371652	11371665	-0.790612	1.13282e-11	0
ENSSSCG00000035867	7	9735661	9853788	123562	TE809_ins_462809	SINE/tRNA	7	9612087	9612099	-1.0316	1.18208e-11	0
ENSSSCG00000000274	5	18673982	18704978	-10828	TE809_ins_234112	LTR/ERV1	5	18663150	18663154	-1.00269	1.19632e-11	0
ENSSSCG00000029515	9	74991278	75017942	-482268	TE809_ins_503237	SINE/tRNA	9	75500210	75500226	-0.629916	1.20249e-11	0
ENSSSCG00000016678	18	42432051	42512264	-173414	TE809_ins_374230	SINE/tRNA	18	42258623	42258637	-1.37124	1.20637e-11	0
ENSSSCG00000011741	13	106814822	106895186	336715	TE809_ins_306611	SINE/tRNA	13	106478091	106478107	-0.644813	1.20679e-11	0
ENSSSCG00000021938	15	65088796	65131788	374321	TE809_abs_11388	SINE/tRNA	15	65506109	65506409	-1.18035	1.2084e-11	0
ENSSSCG00000026536	11	78679040	78708846	150828	TE809_abs_5437	SINE/tRNA	11	78527935	78528212	0.679104	1.22078e-11	0
ENSSSCG00000040707	10	31929302	32013264	452160	TE809_ins_269395	SINE/tRNA	10	32465424	32465510	-0.746251	1.23065e-11	0
ENSSSCG00000012053	13	199830669	199840442	67016	TE809_abs_8754	SINE/tRNA	13	199907458	199907749	0.663543	1.23454e-11	0
ENSSSCG00000009946	14	42223965	42261811	211552	TE809_abs_9524	SINE/tRNA	14	42473363	42473630	0.666156	1.24056e-11	0
ENSSSCG00000005029	1	181681353	181698979	-18473	TE809_abs_2137	SINE/tRNA	1	181662559	181662880	-0.740288	1.24382e-11	0
ENSSSCG00000013900	2	59637372	59652073	543568	TE809_abs_34201	LINE/L1	2	59093382	59093804	-0.459179	1.25964e-11	0
ENSSSCG00000015491	9	115948211	115987643	-6231	TE809_abs_29379	SINE/tRNA	9	115993874	115994160	0.692932	1.26832e-11	0
ENSSSCG00000003818	6	149748037	149972168	-862463	TE809_ins_458290	SINE/tRNA	6	148885557	148885574	0.698417	1.28845e-11	0
ENSSSCG00000056639	6	164337739	164346993	71747	TE809_ins_460469	SINE/tRNA	6	164265976	164265992	0.646125	1.29739e-11	0
ENSSSCG00000010002	14	47312474	47335370	684012	TE809_ins_324001	SINE/tRNA	14	46628453	46628462	0.574429	1.30797e-11	0
ENSSSCG00000012875	2	4069281	4105042	472829	TE809_ins_376283	SINE/tRNA	2	3596435	3596452	0.772117	1.35587e-11	0
ENSSSCG00000054681	7	49142459	49147133	684728	TE809_ins_468213	SINE/tRNA	7	48457718	48457731	0.915882	1.36295e-11	0
[truncated: 2,718 more rows]

## Sheet: Supplemental Table S7
Supplemental Table S7. A total of 6914 significant sMEVs-PSI pairs
[truncated: 6,915 more rows]

## Sheet: Supplemental Table S8
Supplemental Table S8. Genes with a posterior probability greater than 0.5 for eMEVs
[truncated: 532 more rows]

[truncated: 1 more sheets: Supplemental Table S9]
